# Supplementary material for: Prognostic utility of TME-associated genes in pancreatic cancer
Source: Front Genet. 2023 Sep 1;14:1218774. doi: 10.3389/fgene.2023.1218774 (PMC10505756; doi:10.3389/fgene.2023.1218774)
Supplement: Supplementary file 1 [file DataSheet1.zip]

Archive with 5 entries (4 files):
- Data Sheet 1/
- Data Sheet 1/Supplementary Figure S1.jpg
- Data Sheet 1/Supplementary Figure S2.jpg
- Data Sheet 1/Supplementary Table S1.xlsx
- Data Sheet 1/Supplementary Table S2.xlsx
