# Supplementary material for: Prognostic utility of TME-associated genes in pancreatic cancer
Source: Front Genet. 2023 Sep 1;14:1218774. doi: 10.3389/fgene.2023.1218774 (PMC10505756; doi:10.3389/fgene.2023.1218774)
Supplement: Supplementary file 1 [file DataSheet1.zip › Data Sheet 1/Supplementary Table S1.xlsx]

## Sheet: TCGA-PAAD
Id	Overall survival (day)	State(0 living, 1 deceased)	Age	Gender	Grade	Stage	T	M	N
TCGA-HZ-A77P	330	0	77	MALE	G1	Stage IIB	T3	MX	N1
TCGA-IB-AAUR	338	0	67	MALE	G1	Stage IIB	T3	M0	N1
TCGA-3A-A9IV	1103	0	59	FEMALE	G1	Stage IB	T2	MX	N0
TCGA-2J-AABH	677	0	61	MALE	G3	Stage IIA	T3	M0	N0
TCGA-F2-A44H	586	0	65	MALE	G2	Stage IIA	T3	M0	N0
TCGA-HZ-7924	840	0	60	FEMALE	G2	Stage IIA	T3	MX	N0
TCGA-HZ-A49G	660	0	58	FEMALE	G2	Stage IIB	T2	MX	N1
TCGA-FB-AAQ2	153	1	81	FEMALE	G3	Stage IIB	T3	MX	N1
TCGA-2L-AAQE	684	1	56	MALE	G2	Stage IIB	T3	M0	N1
TCGA-IB-AAUM	8	0	76	MALE	G3	Stage IIB	T2	M0	N1
TCGA-HZ-A49I	308	1	77	MALE	G2	Stage IIB	T3	MX	N1
TCGA-FB-A4P6	363	0	54	MALE	G1	Stage IIB	T3	MX	N1
TCGA-3A-A9IO	1942	0	55	MALE	G1	unknow	TX	MX	NX
TCGA-YB-A89D	350	0	59	MALE	G2	Stage IIB	T3	MX	N1
TCGA-HZ-7925	614	1	66	MALE	G2	Stage IIB	T3	MX	N1
TCGA-IB-7654	476	1	80	MALE	G2	Stage IIB	T2	M0	N1
TCGA-XN-A8T5	720	0	53	FEMALE	G2	Stage IB	T2	M0	N0
TCGA-3A-A9IS	998	0	67	MALE	G1	Stage IB	T2	MX	N0
TCGA-XD-AAUI	366	1	50	FEMALE	G2	Stage IIB	T3	MX	N1
TCGA-HV-A7OL	252	0	70	MALE	G2	Stage IIA	T3	MX	N0
TCGA-HZ-8002	366	1	61	MALE	G2	Stage IIB	T3	MX	N1
TCGA-3A-A9IL	2741	0	39	FEMALE	G1	Stage I	T1	MX	unknow
TCGA-3A-A9J0	743	0	75	MALE	G2	Stage IIB	T3	MX	N1
TCGA-OE-A75W	267	1	75	MALE	G1	Stage IIA	T3	M0	N0
TCGA-2J-AABF	691	1	73	MALE	G3	Stage IIB	T3	M0	N1
TCGA-FB-AAQ6	244	1	85	MALE	G2	Stage IA	T1	MX	N0
TCGA-PZ-A5RE	470	1	44	FEMALE	G3	Stage IIB	T3	MX	N1
TCGA-2J-AAB9	627	1	70	FEMALE	G1	Stage IIB	T3	M0	N1
TCGA-2L-AAQJ	394	1	49	FEMALE	G2	Stage III	T4	MX	N0
TCGA-HZ-A4BH	194	0	75	MALE	G3	Stage IIB	T3	MX	N1b
TCGA-FB-AAPU	381	1	41	FEMALE	G2	Stage IIA	T3	MX	N0
TCGA-Z5-AAPL	467	0	74	FEMALE	G1	Stage IIA	T3	M0	N0
TCGA-FB-AAPQ	1130	1	65	MALE	G2	Stage IIB	T3	MX	N1
TCGA-HZ-A9TJ	603	0	70	MALE	G2	Stage IV	T3	M1	N0
TCGA-IB-7897	486	1	53	FEMALE	G2	Stage IIB	T3	M0	N1
TCGA-3A-A9I5	1794	0	57	MALE	G1	unknow	unknow	MX	N0
TCGA-HZ-8315	299	1	54	FEMALE	G2	Stage IIA	T3	MX	N0
TCGA-HZ-A8P1	7	0	81	MALE	G1	Stage IB	T2	MX	N0
TCGA-IB-A7M4	483	0	81	MALE	G3	Stage IIB	T3	MX	N1
TCGA-FB-AAPZ	716	0	54	MALE	G3	Stage IIB	T2	MX	N1
TCGA-RB-AA9M	286	0	43	MALE	G3	Stage IIB	T1	MX	N1
TCGA-HZ-8638	151	1	84	FEMALE	GX	Stage IA	T1	MX	N0
TCGA-LB-A8F3	379	0	64	FEMALE	G1	Stage IIA	T3	MX	N0
TCGA-IB-A7LX	250	1	57	MALE	G2	Stage IIB	T3	MX	N1
TCGA-IB-7888	1332	1	66	FEMALE	G2	Stage IIA	T3	M0	N0
TCGA-S4-A8RM	646	0	67	MALE	G3	Stage IIB	T3	MX	N1
TCGA-FB-AAPS	228	0	62	FEMALE	G2	Stage IIB	T2	MX	N1
TCGA-IB-AAUO	239	1	64	FEMALE	G3	Stage IIB	T3	M0	N1
TCGA-3A-A9IB	224	1	69	FEMALE	G3	Stage IIB	T3	MX	N1
TCGA-FB-AAPP	485	1	71	MALE	G3	Stage IIB	T3	MX	N1
TCGA-F2-A7TX	95	1	77	MALE	G3	Stage IIB	T3	M0	N1
TCGA-Q3-AA2A	95	0	64	FEMALE	G1	Stage IB	T3	MX	N1
TCGA-LB-A9Q5	313	1	63	FEMALE	G3	Stage IIB	T3	MX	N1
TCGA-XD-AAUH	395	0	57	FEMALE	G2	Stage IIB	T3	M0	N1
TCGA-IB-7649	467	1	73	FEMALE	G2	Stage IIB	T3	M0	N1
TCGA-IB-A5SO	365	1	71	MALE	G2	Stage IIB	T3	M0	N1
TCGA-3A-A9IJ	1854	0	65	MALE	G1	Stage IB	T2	MX	N0
TCGA-FB-A5VM	449	0	74	MALE	G3	Stage IB	T2	M0	N0
TCGA-IB-8127	522	0	59	MALE	G2	Stage IIB	T3	M0	N1
TCGA-3E-AAAZ	2182	1	71	MALE	G2	Stage IIA	T3	MX	N0
TCGA-2J-AABU	277	1	56	MALE	G3	Stage IIB	T3	M0	N1
TCGA-HV-AA8V	920	0	50	MALE	G3	Stage IIB	T3	MX	N1
TCGA-IB-AAUU	245	0	35	MALE	G3	Stage IIB	T3	M0	N1
TCGA-IB-A5SS	460	1	64	FEMALE	G3	Stage IIB	T3	M0	N1
TCGA-3A-A9IU	458	1	65	MALE	G3	Stage IIB	T3	MX	N1
TCGA-3A-A9IN	2084	0	62	FEMALE	G2	Stage IB	T2	MX	NX
TCGA-FB-A7DR	353	1	48	MALE	G2	Stage IIA	T3	M0	NX
TCGA-FB-AAQ0	473	1	68	MALE	G3	Stage IIA	T3	MX	N0
TCGA-3A-A9IR	1542	0	64	FEMALE	G1	Stage IB	T2	MX	N0
TCGA-IB-7891	648	0	49	FEMALE	G1	Stage IIB	T3	M0	N1
TCGA-2J-AABI	969	0	55	FEMALE	G3	Stage IIA	T3	M0	N0
TCGA-IB-AAUS	225	0	84	FEMALE	G2	Stage IIB	T3	M0	N1
TCGA-FB-AAPY	1059	1	71	MALE	G2	Stage IIB	T2	MX	N1
TCGA-F2-A44G	233	1	79	FEMALE	G2	Stage IIB	T3	M0	N1
TCGA-HV-A5A3	128	1	50	MALE	G2	Stage IIA	T3	MX	NX
TCGA-US-A774	695	1	76	FEMALE	G3	Stage IIB	T3	MX	N1
TCGA-IB-A5SP	482	0	77	MALE	G2	Stage IIA	T3	M0	N0
TCGA-US-A77E	430	1	73	MALE	G3	Stage IIB	T3	MX	N1
TCGA-S4-A8RP	702	1	77	FEMALE	G3	Stage IIB	T3	MX	N1
TCGA-M8-A5N4	584	0	48	FEMALE	G2	Stage IIA	T3	M0	N0
TCGA-HZ-8001	706	0	69	MALE	G2	Stage III	T4	MX	N0
TCGA-3A-A9I7	1323	0	45	MALE	G2	Stage IIB	T3	MX	N1
TCGA-F2-A8YN	517	0	76	MALE	G2	Stage IIA	T3	M0	N0
TCGA-IB-7645	1502	1	44	FEMALE	G1	Stage IIB	T3	M0	N1
TCGA-IB-7890	598	1	73	MALE	G3	Stage IB	T2	M0	N0
TCGA-US-A776	844	0	61	MALE	G2	Stage IIA	T3	MX	N0
TCGA-FB-A4P5	179	1	69	FEMALE	G2	Stage IIB	T3	MX	N1
TCGA-HZ-7926	518	1	57	MALE	G1	Stage IIB	T3	MX	N1
TCGA-IB-A6UF	666	0	63	MALE	G2	Stage IIB	T3	M0	N1
TCGA-HZ-7918	969	0	72	MALE	G3	Stage IIB	T3	M0	N1
TCGA-3A-A9IH	1021	0	66	FEMALE	G2	Stage IA	T1	MX	N0
TCGA-FB-A78T	375	1	71	FEMALE	G2	Stage IIB	T3	M0	N1
TCGA-2L-AAQA	143	1	76	MALE	G2	Stage IIB	T3	MX	N1
TCGA-2J-AABE	676	0	73	MALE	G2	Stage IIA	T3	M0	N0
TCGA-2L-AAQI	103	1	66	MALE	G3	Stage IIB	T3	MX	N1
TCGA-IB-7651	603	1	64	FEMALE	G2	Stage IIB	T3	M0	N1
TCGA-3A-A9IX	1037	0	40	MALE	G2	Stage IA	T1	MX	N0
TCGA-F2-7273	360	0	54	MALE	G3	Stage IIB	T3	M0	N1
TCGA-2J-AAB8	80	0	71	MALE	G3	Stage IIB	T3	M0	N1
TCGA-HZ-8636	545	1	58	FEMALE	G3	Stage IV	T3	M1	N0
TCGA-YH-A8SY	388	0	73	FEMALE	G2	unknow	T3	MX	N1
TCGA-F2-6880	295	0	70	MALE	G1	Stage IIB	T3	M0	N1
TCGA-2J-AABO	440	0	43	MALE	G2	Stage IIB	T3	M0	N1
TCGA-IB-A6UG	41	1	65	MALE	G3	Stage IIB	T3	M0	N1
TCGA-2J-AABP	355	0	58	FEMALE	G4	Stage IIB	T3	M0	N1
TCGA-US-A779	511	1	54	FEMALE	G1	Stage IIB	T3	MX	N1b
TCGA-HZ-7920	236	1	71	MALE	G2	Stage IB	T2	MX	N0
TCGA-FB-A545	385	0	72	FEMALE	G2	Stage IIB	T3	M0	N1
TCGA-LB-A7SX	393	1	74	FEMALE	G2	Stage IIB	T3	MX	N1
TCGA-HV-A5A5	289	0	61	FEMALE	G2	Stage IIB	T3	M0	N1
TCGA-HZ-8003	596	1	65	FEMALE	G2	Stage IIB	T3	MX	N1
TCGA-IB-AAUQ	183	1	50	MALE	G2	Stage IIB	T3	M0	N1
TCGA-FB-AAQ1	123	1	49	MALE	G2	Stage IIB	T3	MX	N1
TCGA-HZ-8317	378	1	69	FEMALE	G1	Stage IIB	T3	MX	N1
TCGA-2J-AABA	607	1	55	MALE	G2	Stage IIB	T3	M0	N1
TCGA-2J-AABV	652	1	74	MALE	G4	Stage IIB	T3	M0	N1
TCGA-2L-AAQM	1383	0	52	MALE	G1	Stage IIB	T3	MX	N1
TCGA-H6-8124	392	0	56	FEMALE	G3	Stage IIB	T3	M0	N1
TCGA-XD-AAUG	420	0	66	FEMALE	G2	Stage IV	T3	M1	N1
TCGA-IB-7887	110	1	62	FEMALE	G2	Stage IIB	T3	M0	N1
TCGA-IB-7652	724	0	49	FEMALE	G2	Stage IIB	T3	M0	N1
TCGA-IB-A5SQ	219	1	56	FEMALE	G2	Stage IB	T2	M0	N0
TCGA-F2-7276	216	1	64	MALE	G1	Stage IIB	T3	M0	N1
TCGA-HZ-A4BK	657	0	72	MALE	G3	Stage IIB	T3	MX	N1
TCGA-3A-A9IZ	308	1	47	MALE	G2	Stage IIB	T3	MX	N1
TCGA-IB-7886	123	1	80	MALE	G3	Stage IIB	T3	M0	N1
TCGA-IB-AAUV	404	0	49	MALE	G2	Stage IIB	T3	M0	N1
TCGA-2J-AAB4	729	0	48	MALE	G2	Stage IIB	T2	M0	N1
TCGA-US-A77J	568	1	81	FEMALE	G2	Stage IIB	T3	MX	N1b
TCGA-Q3-A5QY	416	0	58	MALE	G2	Stage IIB	T3	MX	N1
TCGA-IB-7646	145	1	60	MALE	G2	Stage IIB	T3	M0	N1
TCGA-HZ-A77O	160	1	77	FEMALE	G2	Stage IIB	T2	MX	N1
TCGA-2J-AABK	484	0	71	MALE	G2	Stage IIB	T3	M0	N1
TCGA-HV-A5A4	232	0	72	FEMALE	G2	Stage IIA	T3	MX	N0
TCGA-2J-AAB6	293	1	75	MALE	G2	Stage IIA	T3	M0	N0
TCGA-2J-AABT	319	0	72	FEMALE	G2	Stage IIB	T3	M0	N1
TCGA-HZ-A77Q	33	0	55	FEMALE	G2	Stage IIB	T3	MX	N1
TCGA-IB-7893	117	1	64	MALE	G3	Stage IIA	T3	M0	N0
TCGA-3E-AAAY	2285	0	67	MALE	G3	Stage IIB	T3	MX	N1
TCGA-HZ-7922	4	0	61	FEMALE	G1	Stage IIB	T3	MX	N1
TCGA-RB-A7B8	466	1	81	FEMALE	G2	Stage IIB	T3	MX	N1
TCGA-HZ-7289	661	1	77	MALE	G1	Stage IIB	T3	MX	N1
TCGA-YY-A8LH	2016	0	61	FEMALE	G3	Stage IIB	T3	MX	N1
TCGA-HZ-7923	314	0	65	MALE	G2	Stage IIA	T3	MX	N0
TCGA-H8-A6C1	671	0	53	MALE	G2	Stage IIA	T3	MX	N0
TCGA-US-A77G	12	1	64	MALE	G2	Stage IIB	T3	MX	N1
TCGA-3A-A9IC	738	1	61	FEMALE	G2	Stage IIB	T3	MX	N1
TCGA-IB-A5ST	635	0	64	FEMALE	G2	Stage IIB	T3	M0	N1
TCGA-HZ-8637	517	1	76	FEMALE	G3	Stage IIB	T3	MX	N1
TCGA-IB-AAUW	230	1	63	FEMALE	G3	Stage IIB	T3	M0	N1
TCGA-3A-A9I9	634	1	67	MALE	G2	Stage IIA	T3	MX	N0
TCGA-2J-AABR	438	0	60	FEMALE	G3	Stage IIA	T3	M0	N0
TCGA-H6-A45N	397	1	88	FEMALE	G3	Stage IIB	T3	MX	N1
TCGA-FB-AAQ3	31	1	65	FEMALE	G2	Stage IIB	T3	MX	N1
TCGA-HV-AA8X	532	1	75	FEMALE	G2	Stage IIB	T2	MX	N1
TCGA-IB-8126	75	0	79	FEMALE	G1	Stage III	T4	M0	N1
TCGA-HV-A7OP	978	0	72	MALE	GX	Stage IIB	T3	M0	N1
TCGA-HZ-A8P0	0	0	76	MALE	G1	Stage IIB	T3	MX	N1
TCGA-F2-6879	334	1	57	MALE	G2	Stage IIB	T3	M0	N1
TCGA-S4-A8RO	525	0	75	FEMALE	G2	Stage IIB	T3	MX	N1
TCGA-HZ-A49H	491	0	68	FEMALE	G2	Stage IIB	T3	MX	N1
TCGA-L1-A7W4	278	1	48	FEMALE	G3	Stage IIB	T3	M0	N1
TCGA-RL-AAAS	9	0	60	FEMALE	G2	Stage IB	T2	M0	N0
TCGA-XN-A8T3	951	0	67	MALE	G2	Stage IB	T2	M0	N0
TCGA-IB-AAUN	144	1	74	FEMALE	G2	Stage IB	T2	M0	N0
TCGA-HZ-8005	120	1	81	MALE	G3	Stage IIB	T3	MX	N1
TCGA-XD-AAUL	405	0	56	MALE	G2	Stage IIA	T3	MX	N0
TCGA-IB-AAUP	431	0	68	MALE	G2	Stage IIB	T3	M0	N1
TCGA-HV-A5A6	2036	1	65	FEMALE	G1	Stage IIB	T3	M0	N1b
TCGA-HZ-8519	454	0	73	MALE	G3	Stage IA	T1	MX	N0
TCGA-IB-7885	977	0	78	FEMALE	G2	Stage IIB	T3	M0	N1
TCGA-2L-AAQL	292	1	82	MALE	G3	Stage IIB	T3	MX	N1
TCGA-IB-AAUT	287	0	65	MALE	G1	Stage IIB	T2	M0	N1
TCGA-IB-7644	394	1	65	FEMALE	G2	Stage IV	T3	M1	N1
TCGA-IB-7889	481	1	85	FEMALE	G1	Stage IIB	T3	M0	N1
TCGA-2J-AAB1	66	1	65	MALE	G3	Stage IIB	T3	M0	N1
TCGA-HZ-7919	593	1	52	FEMALE	G2	Stage IIB	T3	M0	N1

## Sheet: GEO57395
Id	Overall survival (Month)	State(0 living, 1 deceased)	Stage
GSM1383778	13.5333	DEAD	Stage	1B
GSM1383779	36.3667	DEAD	Stage	2B
GSM1383780	6.2	DEAD	Stage	1B
GSM1383781	79.8333	ALIVE	Stage	2A
GSM1383782	5.03333	DEAD	Stage	1B
GSM1383783	20.6333	DEAD	Stage	2A
GSM1383784	12.5333	DEAD	Stage	2B
GSM1383785	63.6667	ALIVE	Stage	1B
GSM1383786	17.5333	DEAD	Stage	2B
GSM1383787	28.3333	DEAD	Stage	1B
GSM1383788	45.2333	ALIVE	Stage	2B
GSM1383789	20.5	DEAD	Stage	2B
GSM1383790	15.9	DEAD	Stage	2B
GSM1383791	37.7333	DEAD	Stage	2B
GSM1383792	9.26667	DEAD	Stage	2B
GSM1383793	57.8667	ALIVE	Stage	2A
GSM1383794	31.5667	DEAD	Stage	2B
GSM1383795	30.1333	DEAD	Stage	2A
GSM1383796	54.1	ALIVE	Stage	1B
GSM1383797	7.83333	DEAD	Stage	2B
GSM1383798	37.8	ALIVE	Stage	2A
GSM1383799	49.5	ALIVE	Stage	2A
GSM1383800	29.0667	DEAD	Stage	2A
GSM1383801	16.1667	DEAD	Stage	2B
GSM1383802	2.93333	DEAD	Stage	2A
GSM1383803	31.7333	DEAD	Stage	1B
GSM1383804	26.3333	DEAD	Stage	2B
GSM1383805	8.86667	DEAD	Stage	2B
GSM1383806	10.6	DEAD	Stage	2B
GSM1383807	21.5	DEAD	Stage	2B
GSM1383808	30.5333	DEAD	Stage	1
GSM1383809	19.5	DEAD	Stage	2B
GSM1383810	13.9333	DEAD	Stage	2A
GSM1383811	30.2667	ALIVE	Stage	2A
GSM1383812	33.4667	ALIVE	Stage	1B
GSM1383813	17.9333	DEAD	Stage	1B
GSM1383814	28.6667	ALIVE	Stage	2A
GSM1383815	4.5	DEAD	Stage	2B
GSM1383816	20.0333	DEAD	Stage	2B
GSM1383817	27.1	ALIVE	Stage	2B
GSM1383818	36.9	ALIVE	Stage	2B
GSM1383819	33	DEAD	Stage	2B
GSM1383820	15.6333	DEAD	Stage	2A
GSM1383821	16.2333	DEAD	Stage	2B
GSM1383822	16.4333	DEAD	Stage	2B
GSM1383823	8.83333	DEAD	Stage	2A
GSM1383824	33.4667	ALIVE	Stage	1B
GSM1383825	12.1667	DEAD	Stage	2B
GSM1383826	21.9	ALIVE	Stage	2B
GSM1383827	11.5	ALIVE	Stage	1B
GSM1383828	9.93333	DEAD	Stage	2B
GSM1383829	29.1667	ALIVE	Stage	2A
GSM1383830	15.5	DEAD	Stage	2B
GSM1383831	29.6667	ALIVE	Stage	2A
GSM1383832	24.2333	ALIVE	Stage	2B
GSM1383833	17.6667	DEAD	Stage	2B
GSM1383834	25.6333	ALIVE	Stage	1B
GSM1383835	21.1333	DEAD	Stage	2A
GSM1383836	22.7	ALIVE	Stage	2B
GSM1383837	13.6	DEAD	Stage	2B
GSM1383838	23.2333	ALIVE	Stage	2A
GSM1383839	7.46667	DEAD	Stage	2B
GSM1383840	3.76667	DEAD	Stage	2B

## Sheet: CPTAC
ID	Futime(day)	fustat(0living, 1deseased)	AGE	SEX	RACE	PARTICIPANT_COUNTRY	TUMOR_SITE	TUMOR_SIZE_CM	TUMOR_NECROSIS	BMI	ALCOHOL_CONSUMPTION	TOBACCO_SMOKING_HISTORY	MEDICAL_CONDITION	IS_THIS_PATIENT_LOST_TO_FOLLOW_UP	CAUSE_OF_DEATH	ACINAR_FRACTION	ADDITIONAL_PATHOLOGIC_FINDINGS	LYMPH_VASCULAR_INVASION	NUMBER_OF_LYMPH_NODES_EXAMINED	NUMBER_OF_LYMPH_NODES_POSITIVE_FOR_TUMOR	PATHOLOGIC_STAGING_DISTANT_METASTASIS_PM	PATHOLOGIC_STAGING_PRIMARY_TUMOR_PT	PATHOLOGIC_STAGING_REGIONAL_LYMPH_NODES_PN	PERINEURAL_INVASION	RESIDUAL_TUMOR	TUMOR_STAGE_PATHOLOGICAL	SOMATIC_STATUS	ONCOTREE_CODE	CANCER_TYPE	CANCER_TYPE_DETAILED
C3L-00401	1228	0	62	Female	NA	Canada	Body	2.8	Not identified	22.42	Alcohol consumption equal to or less than 2 drinks per day for men and 1 drink or less per day for women	Lifelong non-smoker: Less than 100 cigarettes smoked in lifetime	Hysterectomy|kidney stones|varicose veins|jaundice|allergies	No	NA	5;10;5	Chronic pancreatitis	Present	40	3	pM0	pT2	pN1	Present	R0: No residual tumor	Stage IIB	Matched	PAAD	Pancreatic Cancer	Pancreatic Adenocarcinoma
C3L-00640	594	0	59	Female	White	United States	Body	4.5	Not identified	19.68	Alcohol consumption history not available	Current smoker: Includes daily and non-daily smokers	CRD (Chronic Obstructive Pulmonary Syndrome (COPD) OR Chronic Lower Respiratory Disease (CLRD) (chronic bronchitis, emphysema))|Gastric Reflux Disease, reflux esophagitis, heartburn, GERD|Hypercholesterolemia|Hashimoto Thyroiditis|hyperlipidemia|Migraine Headache|Mood disorder (depression, unipolar depression, major depressive disorder, bipolar disorder)|Endometriosis|anxiety|Pancreas Disease|Art…	No	NA	0;0	Other : Pancreatic duct margin with intraductal papillary mucinous tumor with low grade dysplasia	Not identified	23	1	pMX	pT3	pN1	Present	RX: Presence of residual tumor cannot be assessed	Stage IIB	Matched	PAAD	Pancreatic Cancer	Pancreatic Adenocarcinoma
C3L-00881	3	0	80	Male	White	United States	Head	2.2	Not identified	29.6	Lifelong non-drinker	Smoking history not available	Personal History of Pancreas Disease|Ulcerative Colitis|Diverticular Disease, diverticulitis|Ischemic Heart Disease (coronary artery disease (CAD), coronary heart disease, ischemic cardiomyopathy)|anemia|hyperlipidemia|Pemphagoid|Granulomatous Dermatitis|jaundice|Transient Ischemic Attach (TIA)	Yes	NA	25;40	None identified	Not identified	24	1	pMX	pT2	pN1	Present	RX: Presence of residual tumor cannot be assessed	Stage IIB	Matched	PAAD	Pancreatic Cancer	Pancreatic Adenocarcinoma
C3L-01031	369	0	64	Female	NA	Russia	Body And Tail	3.5	Present	27.99	Alcohol consumption history not available	Lifelong non-smoker: Less than 100 cigarettes smoked in lifetime	Chronic Pancreatitis	Yes	NA	0	Chronic pancreatitis	Indeterminate	10	0	pM0	pT2	pN0	Present	R0: No residual tumor	Stage IB	Matched	PAAD	Pancreatic Cancer	Pancreatic Adenocarcinoma
C3L-01036	765	0	64	Male	NA	Russia	Head	2.5	Present	25.25	Alcohol consumption history not available	Lifelong non-smoker: Less than 100 cigarettes smoked in lifetime	Ischemic Heart Disease (coronary artery disease (CAD), coronary heart disease, ischemic cardiomyopathy)|Exertional angina|Chronic pancreatitis	No	NA	12;0;NA	Chronic pancreatitis	Present	12	2	pM0	pT2	pN1	Present	R0: No residual tumor	Stage IIB	Matched	PAAD	Pancreatic Cancer	Pancreatic Adenocarcinoma
C3L-01051	0	0	60	Male	NA	Russia	Head	2.5	Present	27.46	Alcohol consumption history not available	Lifelong non-smoker: Less than 100 cigarettes smoked in lifetime	Chronic pancreatitis	Yes	NA	1	Chronic pancreatitis	Indeterminate	17	1	pM0	pT2	pN1	Present	R0: No residual tumor	Stage IIB	Matched	PAAD	Pancreatic Cancer	Pancreatic Adenocarcinoma
C3L-01054	794	0	38	Female	NA	Russia	Head	3.5	Not identified	20.76	Alcohol consumption history not available	Lifelong non-smoker: Less than 100 cigarettes smoked in lifetime	Chronic pancreatitis	No	NA	5	Chronic pancreatitis	Indeterminate	21	2	pM0	pT2	pN1	Present	R2: Macroscopic residual tumor	Stage IIB	Matched	PAAD	Pancreatic Cancer	Pancreatic Adenocarcinoma
C3L-01124	399	0	70	Female	NA	Russia	Head	2.2	Not identified	28.25	Lifelong non-drinker	Lifelong non-smoker: Less than 100 cigarettes smoked in lifetime	Hypertension|Myomectomy|Chronic pancreatitis	Yes	NA	0	Chronic pancreatitis	Present	15	5	pMX	pT2	pN2	Present	R0: No residual tumor	Stage III	Matched	PAAD	Pancreatic Cancer	Pancreatic Adenocarcinoma
C3L-03123	817	0	60	Female	NA	Canada	Head	4.1	Present	37.1	Alcohol consumption history not available	Lifelong non-smoker: Less than 100 cigarettes smoked in lifetime	Hypertension|Tonsillectomy (removal of tonsils)|Tubal Ligation|cholecystectomy|Left Elbow Surgery|Leg vein stripping	No	NA	0	Pancreatic intraepithelial neoplasia : Highest grade - PanIN-3	Not identified	13	1	pM0	pT3	pN1	Not identified	R0: No residual tumor	Stage IIB	Matched	PAAD	Pancreatic Cancer	Pancreatic Adenocarcinoma
C3L-03356	549	0	71	Male	NA	South Wales	Head	3.5	Not identified	28.71	Alcohol consumption history not available	Current reformed smoker, more than 15 years	hyperlipidemia|Arthritis|Diabetes mellitus type II (NIDDM, adult onset diabetes)|Macular degeneration|Tonsillectomy (removal of tonsils)|allergies	Yes	NA	0	Pancreatic intraepithelial neoplasia : Highest grade - PanIN-2	Not identified	11	1	pM0	pT2	pN1	Not identified	R0: No residual tumor	Stage IIB	Matched	PAAD	Pancreatic Cancer	Pancreatic Adenocarcinoma
C3L-03630	78	0	78	Male	NA	Canada	Head	4.5	Not identified	34.85	Alcohol consumption history not available	Current reformed smoker, more than 15 years	allergies|Diabetes mellitus type II (NIDDM, adult onset diabetes)|Diabetic neuropathy|Coronary Artery Disease|sleep apnea|hypothyroidism|Chronic low back pain|Restless leg syndrome|Tonsillectomy (removal of tonsils)|chronic pancreatitis	Yes	NA	0;15	Chronic pancreatitis	Present	5	3	pM0	pT3	pN1	Indeterminate	R0: No residual tumor	Stage IIB	Matched	PAAD	Pancreatic Cancer	Pancreatic Adenocarcinoma
C3L-03632	330	0	74	Male	NA	Other	Head	2.1	Not identified	26.03	Alcohol consumption more than 2 drinks per day for men and more than 1 drink per day for women	Lifelong non-smoker: Less than 100 cigarettes smoked in lifetime	Crohn's Disease|diarrhea|Diverticular Disease, diverticulitis|Hypertension|Arthritis|Spinal Stenosis|Mild cognitive impairment|Mood disorder (depression, unipolar depression, major depressive disorder, bipolar disorder)|Alcohol abuse|Glaucoma	No	NA	2;0	Other : IPMN, Pancreatic atrophy	Not identified	12	0	pM0	pT2	pN0	Present	R0: No residual tumor	Stage IB	Matched	PAAD	Pancreatic Cancer	Pancreatic Adenocarcinoma
C3L-04479	356	0	66	Male	NA	Other	Head	1.7	Not identified	29.23	Alcohol consumption more than 2 drinks per day for men and more than 1 drink per day for women	Current reformed smoker, more than 15 years	Hypertension|Tonsillectomy (removal of tonsils)|Gastric Reflux Disease, reflux esophagitis, heartburn, GERD	No	NA	0;0	Pancreatic intraepithelial neoplasia : Highest grade - PanIN-2	Present	11	1	pM0	pT1c	pN1	Present	R0: No residual tumor	Stage IIB	Matched	PAAD	Pancreatic Cancer	Pancreatic Adenocarcinoma
C3N-00249	1098	0	71	Male	White	United States	Body	4.2	Not identified	27.79	Lifelong non-drinker	Current reformed smoker, more than 15 years	Diverticular Disease, diverticulitis|Lumbar radiculopathy	No	NA	0	None identified	Present	25	3	pMX	pT3	pN1	Present	RX: Presence of residual tumor cannot be assessed	Stage IIB	Matched	PAAD	Pancreatic Cancer	Pancreatic Adenocarcinoma
C3N-00436	652	0	69	Female	NA	Poland	Head	4.5	Present	29	Lifelong non-drinker	Lifelong non-smoker: Less than 100 cigarettes smoked in lifetime	cholecystectomy|Diabetes mellitus type II (NIDDM, adult onset diabetes)|jaundice	No	NA	0	None identified	Present	11	0	pM0	pT3	pN0	Present	R0: No residual tumor	Stage IIA	Matched	PAAD	Pancreatic Cancer	Pancreatic Adenocarcinoma
C3N-00957	880	0	74	Male	White	United States	Tail	5	Not identified	25.69	Alcohol consumption equal to or less than 2 drinks per day for men and 1 drink or less per day for women	Current reformed smoker, more than 15 years	Hypertension|CAD|Valvular Disease|Depression|anxiety|Prostate Hypertrophy|Rheumatological disorder|Coagulopathy	Yes	NA	0	None identified	Present	9	0	pMX	pT3	pN0	Present	RX: Presence of residual tumor cannot be assessed	Stage IIA	Matched	PAAD	Pancreatic Cancer	Pancreatic Adenocarcinoma
C3N-01011	1068	0	77	Female	White	United States	Head	4	Not identified	27.41	Lifelong non-drinker	Current smoker: Includes daily and non-daily smokers	Hypertension|Gastric Reflux Disease, reflux esophagitis, heartburn, GERD|Diabetes mellitus type II (NIDDM, adult onset diabetes)	No	NA	45	None identified	Present	31	7	pMX	pT2	pN2	Present	RX: Presence of residual tumor cannot be assessed	Stage III	Matched	PAAD	Pancreatic Cancer	Pancreatic Adenocarcinoma
C3N-01997	857	0	63	Male	NA	China	Tail	3	Present	18.42	Alcohol consumption history not available	Current reformed smoker within past 15 years	prophylactic vaccination|Haemorrhoid operation|High ligation of varicocele	No	NA	65;40	Chronic pancreatitis	Not identified	7	0	pMX	pT2	pN0	Present	R0: No residual tumor	Stage IB	Matched	PAAD	Pancreatic Cancer	Pancreatic Adenocarcinoma
C3N-02010	359	0	62	Female	Black or African American	United States	Head	4.1	Not identified	37.73	Alcohol consumption equal to or less than 2 drinks per day for men and 1 drink or less per day for women	Current reformed smoker within past 15 years	Gastric Reflux Disease, reflux esophagitis, heartburn, GERD|Hyperbilirubinemia|Hypertension|Diverticular Disease, diverticulitis|Chronic Pancreatitis	No	NA	0	Chronic pancreatitis	Present	36	5	pMX	pT3	pN2	Present	RX: Presence of residual tumor cannot be assessed	Stage III	Matched	PAAD	Pancreatic Cancer	Pancreatic Adenocarcinoma
C3N-02573	479	0	41	Female	NA	China	Body And Tail	6	Not identified	20.7	Lifelong non-drinker	Lifelong non-smoker: Less than 100 cigarettes smoked in lifetime	NA	Yes	NA	0;1	None identified	Not identified	13	2	pMX	pT3	pN1	Present	R0: No residual tumor	Stage IIB	Matched	PAAD	Pancreatic Cancer	Pancreatic Adenocarcinoma
C3N-02585	754	0	65	Male	NA	China	Body	2	Not identified	18.75	Lifelong non-drinker	Lifelong non-smoker: Less than 100 cigarettes smoked in lifetime	chronic bronchitis|emphysema|Diabetes mellitus type II (NIDDM, adult onset diabetes)	No	NA	0;1	None identified	Not identified	4	0	pMX	pT1c	pN0	Not identified	R0: No residual tumor	Stage IA	Matched	PAAD	Pancreatic Cancer	Pancreatic Adenocarcinoma
C3N-02944	609	0	61	Female	NA	China	Tail	3.2	Not identified	21.23	Lifelong non-drinker	Lifelong non-smoker: Less than 100 cigarettes smoked in lifetime	Schistosomiasis liver|prophylactic vaccination	Yes	NA	5	None identified	Not identified	27	0	pMX	pT2	pN0	Not identified	R0: No residual tumor	Stage IB	Matched	PAAD	Pancreatic Cancer	Pancreatic Adenocarcinoma
C3N-03440	315	0	54	Female	NA	Poland	Head	4	Not identified	22	Lifelong non-drinker	Lifelong non-smoker: Less than 100 cigarettes smoked in lifetime	NA	Yes	NA	10	Chronic pancreatitis	Present	6	0	pM0	pT2	pN0	Present	R1: Microscopic residual tumor	Stage IB	Matched	PAAD	Pancreatic Cancer	Pancreatic Adenocarcinoma
C3N-03839	696	0	54	Female	NA	China	Head	4	Not identified	23.38	Lifelong non-drinker	Lifelong non-smoker: Less than 100 cigarettes smoked in lifetime	cholecystectomy|hysteromyomectomy|Hypertension|Diabetes mellitus type II (NIDDM, adult onset diabetes)	No	NA	0;0;0	None identified	Not identified	29	1	pM0	pT2	pN1	Present	R0: No residual tumor	Stage IIB	Matched	PAAD	Pancreatic Cancer	Pancreatic Adenocarcinoma
C3N-03840	696	0	59	Female	NA	China	Body	3.5	Not identified	24.84	Lifelong non-drinker	Lifelong non-smoker: Less than 100 cigarettes smoked in lifetime	NA	No	NA	8;20	None identified	Not identified	27	1	pM0	pT2	pN1	Present	R0: No residual tumor	Stage IIB	Matched	PAAD	Pancreatic Cancer	Pancreatic Adenocarcinoma
C3N-03884	368	0	64	Female	NA	China	Head	2.3	Not identified	20.4	Lifelong non-drinker	Lifelong non-smoker: Less than 100 cigarettes smoked in lifetime	prophylactic vaccination|appendicectomy |thyroidectomy	No	NA	2	None identified	Present	41	4	pM0	pT2	pN2	Present	R0: No residual tumor	Stage III	Matched	PAAD	Pancreatic Cancer	Pancreatic Adenocarcinoma
C3L-00017	426	0	69	Male	White	United States	Head	4.5	Not identified	28.36	Alcohol consumption equal to or less than 2 drinks per day for men and 1 drink or less per day for women	Current reformed smoker within past 15 years	Diabetes mellitus type II (NIDDM, adult onset diabetes)|hyperlipidemia|Neck Pain|Back Pain|Heart attack, acute myocardial infarction, acute coronary syndrome|Coronary artery disease, hypercholesterolemia, Hypertension, CABG 2001	Yes	NA	0	Other : Microscopic tumor extension: tumor invades ampulla of Vater and invades peripancreatic soft tissue.	Not identified	42	0	pMX	pT3	pN0	Present	RX: Presence of residual tumor cannot be assessed	Stage IIA	Unmatched	PAAD	Pancreatic Cancer	Pancreatic Adenocarcinoma
C3L-00589	1046	0	80	Male	White	United States	Head	2.5	Not identified	27.43	Alcohol consumption equal to or less than 2 drinks per day for men and 1 drink or less per day for women	Current reformed smoker within past 15 years	Gastric Reflux Disease, reflux esophagitis, heartburn, GERD|Hypertension|High Cholesterol|Acute angina(HCC)|hypothyroidism	No	NA	5;5	None identified	Present	25	1	pM0	pT2	pN1	Not identified	R0: No residual tumor	Stage IIB	Unmatched	PAAD	Pancreatic Cancer	Pancreatic Adenocarcinoma
C3L-00599	1189	0	62	Male	NA	Poland	Head	3	Not identified	25.05	Alcohol consumption equal to or less than 2 drinks per day for men and 1 drink or less per day for women	Lifelong non-smoker: Less than 100 cigarettes smoked in lifetime	jaundice|hyperlipidemia|Herpes zoster|Hepatitis	No	NA	0;15;0	Chronic pancreatitis	Present	17	1	pM0	pT2	pN1	Present	R0: No residual tumor	Stage IIB	Unmatched	PAAD	Pancreatic Cancer	Pancreatic Adenocarcinoma
C3L-00625	864	0	34	Female	NA	Canada	Head	2.5	Not identified	22.23	Alcohol consumption equal to or less than 2 drinks per day for men and 1 drink or less per day for women	Current smoker: Includes daily and non-daily smokers	Gastric Reflux Disease, reflux esophagitis, heartburn, GERD|Mild osteoarthritis|Father - benign pancreatic mass. Maternal aunt, grandmother, cousin (40/50s) - breast cancer	No	NA	3;0	Chronic pancreatitis	Present	19	5	pM0	pT2	pN2	Present	R0: No residual tumor	Stage III	Unmatched	PAAD	Pancreatic Cancer	Pancreatic Adenocarcinoma
C3L-01328	270	0	71	Male	White	Other	Head	3.4	Present	26.85	Alcohol consumption more than 2 drinks per day for men and more than 1 drink per day for women	Lifelong non-smoker: Less than 100 cigarettes smoked in lifetime	Cerebrovascular Disease (stroke, TIA, embolism, aneurysm, other circulatory disorder affecting the brain)|Arthritis|Back Pain|Ischemic Heart Disease (coronary artery disease (CAD), coronary heart disease, ischemic cardiomyopathy)|Diabetes mellitus type II (NIDDM, adult onset diabetes)|Parkinson's|Gastric Reflux Disease, reflux esophagitis, heartburn, GERD|Hypercholesterolemia|Hypertension|Prostat…	Yes	NA	0	Chronic pancreatitis	Present	12	1	pMX	pT2	pN1	Present	RX: Presence of residual tumor cannot be assessed	Stage IIB	Unmatched	PAAD	Pancreatic Cancer	Pancreatic Adenocarcinoma
C3L-01453	5	0	69	Male	White	United States	Tail	5.2	Not identified	28.24	Alcohol consumption equal to or less than 2 drinks per day for men and 1 drink or less per day for women	Lifelong non-smoker: Less than 100 cigarettes smoked in lifetime	Ischemic Heart Disease (coronary artery disease (CAD), coronary heart disease, ischemic cardiomyopathy)|Diabetes mellitus type II (NIDDM, adult onset diabetes)|Hypertension|hyperlipidemia|Hepatitis B|Hypopituitary/Hypogonadism|TV Adenoma|kidney stones	Yes	NA	0	None identified	Not identified	4	0	pMX	pT3	pN0	Present	RX: Presence of residual tumor cannot be assessed	Stage IIA	Unmatched	PAAD	Pancreatic Cancer	Pancreatic Adenocarcinoma
C3L-02109	261	0	79	Female	NA	Canada	Body	4.5	Not identified	32.04	Alcohol consumption equal to or less than 2 drinks per day for men and 1 drink or less per day for women	Lifelong non-smoker: Less than 100 cigarettes smoked in lifetime	Diabetes mellitus type II (NIDDM, adult onset diabetes)|Glaucoma|Diverticular Disease, diverticulitis|Hypertension|Laminectomy|Right knee athroplasty|cholecystectomy|Hysterectomy|Gastric Reflux Disease, reflux esophagitis, heartburn, GERD	Yes	NA	0;0	Pancreatic intraepithelial neoplasia : Highest grade - PanIN-3	Present	15	2	pM0	pT3	pN1	Present	R1: Microscopic residual tumor	Stage IIB	Unmatched	PAAD	Pancreatic Cancer	Pancreatic Adenocarcinoma
C3L-02112	679	0	66	Male	NA	Canada	Head	4.5	Not identified	21.67	Alcohol consumption equal to or less than 2 drinks per day for men and 1 drink or less per day for women	Current smoker: Includes daily and non-daily smokers	Diabetes mellitus type II (NIDDM, adult onset diabetes)|Hypertension|hyperlipidemia|Cerebrovascular Disease (stroke, TIA, embolism, aneurysm, other circulatory disorder affecting the brain)|appendectomy|CRD (Chronic Obstructive Pulmonary Syndrome (COPD) OR Chronic Lower Respiratory Disease (CLRD) (chronic bronchitis, emphysema))|Tonsillectomy (removal of tonsils)	No	NA	30;20	Pancreatic intraepithelial neoplasia : Highest grade - PanIN-3	Present	9	5	pM0	pT3	pN2	Present	R0: No residual tumor	Stage III	Unmatched	PAAD	Pancreatic Cancer	Pancreatic Adenocarcinoma
C3L-02116	716	0	67	Male	NA	China	Body	2.5	Not identified	26.3	Alcohol consumption equal to or less than 2 drinks per day for men and 1 drink or less per day for women	Current reformed smoker, more than 15 years	Diabetes mellitus type II (NIDDM, adult onset diabetes)|Apical hypertrophic cardiomyopathy|Atrial Fibrilation|Pheochromocytoma|Hypertension|Pancreatitis|hyperlipidemia|Cerebrovascular accident (cva)|cholecystectomy|allergies|anemia|Gastric Reflux Disease, reflux esophagitis, heartburn, GERD|Strong family history of pancreatic cancer	No	NA	5;0	Acute pancreatitis	Not identified	14	0	pM0	pT2	pN0	Present	R0: No residual tumor	Stage IB	Unmatched	PAAD	Pancreatic Cancer	Pancreatic Adenocarcinoma
C3L-02463	740	0	63	Male	White	United States	Head	4	Not identified	22.22	Lifelong non-drinker	Current smoker: Includes daily and non-daily smokers	Hepatitis C	No	NA	3;0	None identified	Not identified	20	0	pMX	pT2	pN0	Present	RX: Presence of residual tumor cannot be assessed	Stage IB	Unmatched	PAAD	Pancreatic Cancer	Pancreatic Adenocarcinoma
C3L-02890	785	0	65	Male	NA	Canada	Head	7.5	Not identified	22.15	Consumed alcohol in the past, but currently a non-drinker	Current reformed smoker within past 15 years	Ischemic Heart Disease (coronary artery disease (CAD), coronary heart disease, ischemic cardiomyopathy)|Asthma|Hypertension|Diabetes mellitus type II (NIDDM, adult onset diabetes)|Chronic Pain|Gastric Reflux Disease, reflux esophagitis, heartburn, GERD|allergies|appendectomy|Staphylcoccus infection	No	NA	20;16	None identified	Present	10	6	pM0	pT3	pN2	Present	R0: No residual tumor	Stage III	Unmatched	PAAD	Pancreatic Cancer	Pancreatic Adenocarcinoma
C3L-02897	256	0	80	Male	White	United States	Head	2.7	Not identified	29.55	Lifelong non-drinker	Current reformed smoker, more than 15 years	kidney stones|sleep apnea|cholelithiasis|Stress hyperglycemia |Inactive oral herpes simplex	Yes	NA	0	Pancreatic intraepithelial neoplasia : Highest grade - PanIN-2	Present	15	0	pM0	pT2	pN0	Present	R0: No residual tumor	Stage IB	Unmatched	PAAD	Pancreatic Cancer	Pancreatic Adenocarcinoma
C3L-03394	369	0	65	Female	NA	Russia	Body	1.5	Not identified	25.46	Lifelong non-drinker	Lifelong non-smoker: Less than 100 cigarettes smoked in lifetime	Hypertension|chronic cholecystitis|Chronic pancreatitis	No	NA	10	Chronic pancreatitis	Not identified	5	0	pMX	pT1c	pN0	Present	R0: No residual tumor	Stage IA	Unmatched	PAAD	Pancreatic Cancer	Pancreatic Adenocarcinoma
C3L-03628	466	0	69	Female	NA	Denmark	Head	3	Not identified	19.92	Alcohol consumption history not available	Current reformed smoker, more than 15 years	Hypertension|osteoporosis|Asthma|allergies|Breast lumpectomy|Chronic pancreatitis	No	NA	30;15	Other : Duodenal mucosal suspicious for gluten sensitivity enteropathy	Present	35	20	pM0	pT2	pN2	Present	R0: No residual tumor	Stage III	Unmatched	PAAD	Pancreatic Cancer	Pancreatic Adenocarcinoma
C3L-03635	313	0	63	Male	NA	Other	Tail	3.2	Not identified	25.94	Alcohol consumption equal to or less than 2 drinks per day for men and 1 drink or less per day for women	Lifelong non-smoker: Less than 100 cigarettes smoked in lifetime	Asthma|Depression|Dyslipidemia|cholelithiasis|hernia, nos	No	NA	0;2	Other : cholelithiasis	Present	NA	0	pM0	pT2	pNX	Present	R0: No residual tumor	NA	Unmatched	PAAD	Pancreatic Cancer	Pancreatic Adenocarcinoma
C3L-04027	240	0	69	Male	NA	Serbia	Head	2	Not identified	23.15	Consumed alcohol in the past, but currently a non-drinker	Lifelong non-smoker: Less than 100 cigarettes smoked in lifetime	Hypertension	No	NA	25	None identified	Not identified	10	0	pM0	pT1c	pN0	Not identified	R0: No residual tumor	Stage IA	Unmatched	PAAD	Pancreatic Cancer	Pancreatic Adenocarcinoma
C3L-04475	300	0	77	Male	NA	Canada	Head	2.7	Not identified	22.55	Alcohol consumption equal to or less than 2 drinks per day for men and 1 drink or less per day for women	Current smoker: Includes daily and non-daily smokers	jaundice|Atrial Fibrilation|smoker/exposed 2nd hnd smoke|chronic pancreatitis	No	NA	5;4	Chronic pancreatitis	Present	21	10	pM0	pT2	pN2	Present	R0: No residual tumor	Stage III	Unmatched	PAAD	Pancreatic Cancer	Pancreatic Adenocarcinoma
C3N-00198	1364	0	55	Male	White	United States	Body	3.5	Not identified	31.92	Lifelong non-drinker	Lifelong non-smoker: Less than 100 cigarettes smoked in lifetime	Gastric Reflux Disease, reflux esophagitis, heartburn, GERD|Hypertension|gout|hyperlipidemia|Asthma|Diabetes mellitus type II (NIDDM, adult onset diabetes)|Liver Disease (liver abscess, failure, fatty liver syndrome, inherited liver insufficiency, acute/chronic hepatic insufficiency, necrobacillosis, rupture)	No	NA	0	None identified	Present	32	7	pMX	pT2	pN2	Not identified	RX: Presence of residual tumor cannot be assessed	Stage III	Unmatched	PAAD	Pancreatic Cancer	Pancreatic Adenocarcinoma
C3N-00516	688	0	68	Male	NA	Poland	Head	4	Not identified	22	Alcohol consumption equal to or less than 2 drinks per day for men and 1 drink or less per day for women	Current reformed smoker, more than 15 years	Diabetes mellitus type II (NIDDM, adult onset diabetes)|jaundice	No	NA	0;0	Pancreatic intraepithelial neoplasia : Highest grade - PanIN-3	Present	11	0	pM0	pT2	pN0	Present	R1: Microscopic residual tumor	Stage IB	Unmatched	PAAD	Pancreatic Cancer	Pancreatic Adenocarcinoma
C3N-01012	616	0	71	Male	White	United States	Head	2.5	Not identified	27.43	Consumed alcohol in the past, but currently a non-drinker	Current smoker: Includes daily and non-daily smokers	COPD|Diabetes mellitus type II (NIDDM, adult onset diabetes)|degenerative disc disease	No	NA	50;8	Other : Patchy foveloar metaplasia of proximal duodenum, sugestive of peptic duodenitis; patchy fat necrosis in peripancreatic soft tissue	Not identified	27	0	pMX	pT2	pN0	Present	RX: Presence of residual tumor cannot be assessed	Stage IB	Unmatched	PAAD	Pancreatic Cancer	Pancreatic Adenocarcinoma
C3N-01166	678	0	62	Female	NA	Poland	Head	4.5	Not identified	18	Lifelong non-drinker	Current smoker: Includes daily and non-daily smokers	jaundice	Yes	NA	25;0	None identified	Present	17	7	pM0	pT3	pN2	Present	R1: Microscopic residual tumor	Stage III	Unmatched	PAAD	Pancreatic Cancer	Pancreatic Adenocarcinoma
C3N-01167	640	0	77	Female	NA	Poland	Head	3.5	Not identified	26.35	Lifelong non-drinker	Lifelong non-smoker: Less than 100 cigarettes smoked in lifetime	Hypertension|jaundice|Caesarean delivery (c-section)	Yes	NA	6;8	None identified	Present	21	1	pM0	pT2	pN1	Present	R1: Microscopic residual tumor	Stage IIB	Unmatched	PAAD	Pancreatic Cancer	Pancreatic Adenocarcinoma
C3N-01383	667	0	80	Female	NA	Poland	Head	4	Not identified	31	Lifelong non-drinker	Current reformed smoker, more than 15 years	Diabetes mellitus type II (NIDDM, adult onset diabetes)|Hypertension|laser surgery of eye|cholecystectomy|Hysterectomy|varicose veins|hernia, nos|CRD (Chronic Obstructive Pulmonary Syndrome (COPD) OR Chronic Lower Respiratory Disease (CLRD) (chronic bronchitis, emphysema))	No	NA	0;4	None identified	Present	12	7	pM0	pT2	pN2	Present	R0: No residual tumor	Stage III	Unmatched	PAAD	Pancreatic Cancer	Pancreatic Adenocarcinoma
C3N-01502	1049	0	75	Male	White	United States	Tail	4.6	Not identified	23.82	Alcohol consumption equal to or less than 2 drinks per day for men and 1 drink or less per day for women	Current reformed smoker, more than 15 years	Hypertension|MI|coronary artery disease|hyperlipidemia|Gastric Reflux Disease, reflux esophagitis, heartburn, GERD	No	NA	0	Pancreatic intraepithelial neoplasia : Highest grade - PanIN-2	Present	16	3	pMX	pT3	pN1	Present	RX: Presence of residual tumor cannot be assessed	Stage IIB	Unmatched	PAAD	Pancreatic Cancer	Pancreatic Adenocarcinoma
C3N-01719	454	0	63	Female	NA	Poland	Head	3.5	Not identified	20	Lifelong non-drinker	Lifelong non-smoker: Less than 100 cigarettes smoked in lifetime	jaundice|cholecystolithiasis	Yes	NA	0	None identified	Indeterminate	0	0	pM0	pT2	pNX	Indeterminate	RX: Presence of residual tumor cannot be assessed	NA	Unmatched	PAAD	Pancreatic Cancer	Pancreatic Adenocarcinoma
C3N-02940	664	0	64	Male	NA	China	Head	4.5	Not identified	25.66	Lifelong non-drinker	Lifelong non-smoker: Less than 100 cigarettes smoked in lifetime	NA	No	NA	12;0	None identified	Not identified	24	4	pMX	pT3	pN2	Not identified	R0: No residual tumor	Stage III	Unmatched	PAAD	Pancreatic Cancer	Pancreatic Adenocarcinoma
C3N-03006	708	0	64	Female	NA	Poland	Head	3.3	Not identified	18	Alcohol consumption equal to or less than 2 drinks per day for men and 1 drink or less per day for women	Lifelong non-smoker: Less than 100 cigarettes smoked in lifetime	cholecystectomy|appendectomy|Hypertension	Yes	NA	35	Other : NET G1	Present	18	3	pM0	pT2	pN1	Present	R0: No residual tumor	Stage IIB	Unmatched	PAAD	Pancreatic Cancer	Pancreatic Adenocarcinoma
C3N-03086	733	0	69	Male	NA	China	Body	4.5	Not identified	20.57	Lifelong non-drinker	Lifelong non-smoker: Less than 100 cigarettes smoked in lifetime	NA	No	NA	0	None identified	Not identified	22	2	pMX	pT3	pN1	Present	R0: No residual tumor	Stage IIB	Unmatched	PAAD	Pancreatic Cancer	Pancreatic Adenocarcinoma
C3N-03173	32	0	64	Male	White	United States	Head	2.9	Not identified	30.11	Alcohol consumption equal to or less than 2 drinks per day for men and 1 drink or less per day for women	Current reformed smoker, more than 15 years	sleep apnea|Liver Disease (liver abscess, failure, fatty liver syndrome, inherited liver insufficiency, acute/chronic hepatic insufficiency, necrobacillosis, rupture)|jaundice|gout	Yes	NA	10	Other : gallbladder:CHRONIC CHOLECYSTITIS WITH CHOLESTEROLOSIS AND ADHESIONS	Present	25	4	pMX	pT2	pN2	Present	RX: Presence of residual tumor cannot be assessed	Stage III	Unmatched	PAAD	Pancreatic Cancer	Pancreatic Adenocarcinoma
C3N-03665	728	0	63	Male	NA	Poland	Head	3.5	Present	25	Alcohol consumption equal to or less than 2 drinks per day for men and 1 drink or less per day for women	Current smoker: Includes daily and non-daily smokers	Diabetes mellitus type II (NIDDM, adult onset diabetes)|cholecystectomy|Hypertension	No	NA	0	Pancreatic intraepithelial neoplasia : Highest grade - PanIN-3	Present	43	4	pM0	pT2	pN2	Present	R0: No residual tumor	Stage III	Unmatched	PAAD	Pancreatic Cancer	Pancreatic Adenocarcinoma
C3N-03670	377	0	60	Male	NA	Poland	Head	2.5	Present	24	Alcohol consumption equal to or less than 2 drinks per day for men and 1 drink or less per day for women	Lifelong non-smoker: Less than 100 cigarettes smoked in lifetime	lymphoma	No	NA	10	None identified	Present	33	7	pM0	pT2	pN2	Present	R1: Microscopic residual tumor	Stage III	Unmatched	PAAD	Pancreatic Cancer	Pancreatic Adenocarcinoma
C3N-03754	483	0	44	Male	NA	Poland	Head	2.8	Present	25	Alcohol consumption more than 2 drinks per day for men and more than 1 drink per day for women	Current smoker: Includes daily and non-daily smokers	Hypertension	No	NA	4	Chronic pancreatitis	Present	21	10	pM0	pT2	pN2	Present	R1: Microscopic residual tumor	Stage III	Unmatched	PAAD	Pancreatic Cancer	Pancreatic Adenocarcinoma
C3N-03853	259	0	49	Female	NA	China	Head	3	Not identified	27.68	Lifelong non-drinker	Lifelong non-smoker: Less than 100 cigarettes smoked in lifetime	prophylactic vaccination|oophorocystectomy	No	NA	1;0	None identified	Not identified	39	5	pM0	pT2	pN2	Present	R0: No residual tumor	Stage III	Unmatched	PAAD	Pancreatic Cancer	Pancreatic Adenocarcinoma
C3L-00102	249	1	42	Male	White	United States	Head	3	Not identified	26.93	Alcohol consumption history not available	Lifelong non-smoker: Less than 100 cigarettes smoked in lifetime	Hypertension|hyperlipidemia|Diabetes mellitus type II (NIDDM, adult onset diabetes)	No	Pancreatic Carcinoma	1	None identified	Present	6	5	pMX	pT2	pN2	Present	R0: No residual tumor	Stage III	Matched	PAAD	Pancreatic Cancer	Pancreatic Adenocarcinoma
C3L-00189	1035	1	68	Female	NA	Canada	Head	2.7	Not identified	34.28	Alcohol consumption equal to or less than 2 drinks per day for men and 1 drink or less per day for women	Current reformed smoker, more than 15 years	Tachycardia|Hypertension|sleep apnea|cholecystectomy|jaundice|allergies|Hysterectomy|varicose veins|Bladder Repair|Ankle surgery|Two maternal aunts with pancreatic cancer	No	Pancreatic Carcinoma	0;0;0	Pancreatic intraepithelial neoplasia : Highest grade - PanIN-3	Not identified	13	2	pM0	pT2	pN1	Present	R1: Microscopic residual tumor	Stage IIB	Matched	PAAD	Pancreatic Cancer	Pancreatic Adenocarcinoma
C3L-00277	610	1	69	Male	White	Other	Tail	5	Not identified	24	Alcohol consumption equal to or less than 2 drinks per day for men and 1 drink or less per day for women	Lifelong non-smoker: Less than 100 cigarettes smoked in lifetime	Diabetes mellitus type II (NIDDM, adult onset diabetes)|Hiatal Hernia|Gastric Reflux Disease, reflux esophagitis, heartburn, GERD|Diverticular Disease, diverticulitis|Pancreatic Cyst	Yes	Pancreatic Carcinoma	0	Other : Gastric GIST	Not identified	15	1	pMX	pT3	pN1	Present	R2: Macroscopic residual tumor	Stage IIB	Matched	PAAD	Pancreatic Cancer	Pancreatic Adenocarcinoma
C3L-00819	602	1	74	Male	White	United States	Head	2.8	Not identified	29.86	Alcohol consumption history not available	Lifelong non-smoker: Less than 100 cigarettes smoked in lifetime	Irritable Bowel Syndrome|Anal fissure|Umbilical hernia without mention of obstruction or gangrene|Benign prostatic hypertrophy with urinary frequency|Hypertension|HLD|weight loss, abnormal|Scleral icterus|Allergic rhinitis, seasonal|Hypercholesterolemia|Lactose intolerance|Rosacea|History of Chickenpox|Tonsillectomy (removal of tonsils)|colonoscopy|Obstructive jaundice	No	Pancreatic Carcinoma	5	Other : Chronic Gastritis	Present	20	3	pM0	pT2	pN1	Present	R0: No residual tumor	Stage IIB	Matched	PAAD	Pancreatic Cancer	Pancreatic Adenocarcinoma
C3L-00928	761	1	58	Female	White	United States	Tail	4.5	Not identified	45.83	Lifelong non-drinker	Current reformed smoker within past 15 years	Diabetes mellitus type II (NIDDM, adult onset diabetes)|anxiety|Gastric Reflux Disease, reflux esophagitis, heartburn, GERD|CRD (Chronic Obstructive Pulmonary Syndrome (COPD) OR Chronic Lower Respiratory Disease (CLRD) (chronic bronchitis, emphysema))|gout|hypothyroidism|kidney stones|shingles	No	Pancreatic Carcinoma	0	None identified	Present	11	1	pM0	pT3	pN1	Present	R0: No residual tumor	Stage IIB	Matched	PAAD	Pancreatic Cancer	Pancreatic Adenocarcinoma
C3L-01037	300	1	42	Male	NA	Russia	Head	4.5	Not identified	26.51	Alcohol consumption history not available	Lifelong non-smoker: Less than 100 cigarettes smoked in lifetime	Ischemic Heart Disease (coronary artery disease (CAD), coronary heart disease, ischemic cardiomyopathy), Chronic pancreatitis	No	Pancreatic Carcinoma	0	Chronic pancreatitis	Indeterminate	29	2	pM0	pT3	pN1	Present	R0: No residual tumor	Stage IIB	Matched	PAAD	Pancreatic Cancer	Pancreatic Adenocarcinoma
C3L-01052	743	1	64	Female	NA	Russia	Head	2	Present	20.94	Alcohol consumption history not available	Lifelong non-smoker: Less than 100 cigarettes smoked in lifetime	Appendicitis	No	Other: Cancerous Cachexia	20;NA;50	Chronic pancreatitis	Present	19	0	pM0	pT1c	pN0	Present	R0: No residual tumor	Stage IA	Matched	PAAD	Pancreatic Cancer	Pancreatic Adenocarcinoma
C3L-01053	191	1	76	Female	NA	Russia	Head	2.5	Present	32.39	Alcohol consumption history not available	Lifelong non-smoker: Less than 100 cigarettes smoked in lifetime	CHD, effort angina|Atherosclerotic cardiosclerosis|Extrasystolic arrhythmia|Chronic pancreatitis	No	Other: Brain Edema	10	Chronic pancreatitis	Present	12	1	pM0	pT2	pN1	Present	R0: No residual tumor	Stage IIB	Matched	PAAD	Pancreatic Cancer	Pancreatic Adenocarcinoma
C3L-01598	912	1	73	Female	White	United States	Tail	2.8	Not identified	37.79	Lifelong non-drinker	Lifelong non-smoker: Less than 100 cigarettes smoked in lifetime	Hypertension|Congestive heart failure (chf)|Atrial Fibrilation|Diabetes mellitus type II (NIDDM, adult onset diabetes)|Arthritis|Sleep apena|DVT, left multiple	No	Pancreatic Carcinoma	0	Other : Main duct intraductal papillary mucinous neoplasm gastric-type 1.2cm	Present	5	0	pM0	pT2	pN0	Present	R0: No residual tumor	Stage IB	Matched	PAAD	Pancreatic Cancer	Pancreatic Adenocarcinoma
C3L-01637	715	1	78	Female	White	United States	Body	2.6	Present	26.05	Alcohol consumption equal to or less than 2 drinks per day for men and 1 drink or less per day for women	Current reformed smoker, more than 15 years	Hypertension|hyperlipidemia|osteoporosis|Atrial Fibrilation|cataracts	No	Pancreatic Carcinoma	1;1	None identified	Present	6	3	pM0	pT2	pN1	Present	R0: No residual tumor	Stage IIB	Matched	PAAD	Pancreatic Cancer	Pancreatic Adenocarcinoma
C3L-01971	276	1	66	Male	White	Other	Head	2	Not identified	25.36	Alcohol consumption equal to or less than 2 drinks per day for men and 1 drink or less per day for women	Lifelong non-smoker: Less than 100 cigarettes smoked in lifetime	Hypercholesterolemia|Pneumococcal	Yes	Unknown	15	None identified	Not identified	20	0	pMX	pT1c	pN0	Not identified	RX: Presence of residual tumor cannot be assessed	Stage IA	Matched	PAAD	Pancreatic Cancer	Pancreatic Adenocarcinoma
C3L-02606	403	1	68	Female	NA	Other	Head	4	Not identified	20	Alcohol consumption equal to or less than 2 drinks per day for men and 1 drink or less per day for women	Current reformed smoker within past 15 years	Rheumatoid Arthritis|appendectomy|Tonsillectomy (removal of tonsils)|Morton's Neuroma|Bunion surgery|Coccygectomy	No	Pancreatic Carcinoma	0;5	Pancreatic intraepithelial neoplasia : Highest grade - PanIN-2	Present	26	2	pM0	pT2	pN1	Present	R1: Microscopic residual tumor	Stage IIB	Matched	PAAD	Pancreatic Cancer	Pancreatic Adenocarcinoma
C3L-02610	190	1	80	Male	NA	Canada	Head	4.5	Not identified	21.63	Alcohol consumption equal to or less than 2 drinks per day for men and 1 drink or less per day for women	Current smoker: Includes daily and non-daily smokers	Atrial Fibrilation|CRD (Chronic Obstructive Pulmonary Syndrome (COPD) OR Chronic Lower Respiratory Disease (CLRD) (chronic bronchitis, emphysema))|Hypertension|hyperlipidemia|hernia, nos|Cervical spine fracture|Rheumatic Fever|jaundice	Yes	Unknown	0;15	Pancreatic intraepithelial neoplasia : Highest grade - PanIN-3	Present	15	0	pM0	pT3	pN0	Present	R1: Microscopic residual tumor	Stage IIA	Matched	PAAD	Pancreatic Cancer	Pancreatic Adenocarcinoma
C3L-02809	68	1	84	Male	White	Other	Head	5.5	Not identified	33.67	Alcohol consumption equal to or less than 2 drinks per day for men and 1 drink or less per day for women	Current smoker: Includes daily and non-daily smokers	jaundice|Congestive Heart Failure|Ischemic Heart Disease (coronary artery disease (CAD), coronary heart disease, ischemic cardiomyopathy)|Diabetes mellitus type II (NIDDM, adult onset diabetes)|cataracts|CABG with AO valve, ICD|Hypertension|CRD (Chronic Obstructive Pulmonary Syndrome (COPD) OR Chronic Lower Respiratory Disease (CLRD) (chronic bronchitis, emphysema))|Heart attack, acute myocardial…	No	Pancreatic Carcinoma	0	None identified	Present	19	2	pMX	pT3	pN1	Present	RX: Presence of residual tumor cannot be assessed	Stage IIB	Matched	PAAD	Pancreatic Cancer	Pancreatic Adenocarcinoma
C3L-02899	90	1	73	Male	White	United States	Head	7	Not identified	19.25	Alcohol consumption equal to or less than 2 drinks per day for men and 1 drink or less per day for women	Lifelong non-smoker: Less than 100 cigarettes smoked in lifetime	Myocardial infarction|Coronary artery disease|Hyperlipidemia	No	Pancreatic Carcinoma	0	Pancreatic intraepithelial neoplasia : Highest grade - PanIN-3	Present	16	11	pM1	pT3	pN2	Present	RX: Presence of residual tumor cannot be assessed	Stage IV	Matched	PAAD	Pancreatic Cancer	Pancreatic Adenocarcinoma
C3L-03388	11	1	68	Male	NA	Russia	Head	3.2	Not identified	26.42	Lifelong non-drinker	Lifelong non-smoker: Less than 100 cigarettes smoked in lifetime	Hypertension|Chronic Lower Respiratory Disease|Chronic pancreatitis	No	Other : Ischemic Stroke	0	Chronic pancreatitis	Present	19	5	pM0	pT2	pN2	Present	R0: No residual tumor	Stage III	Matched	PAAD	Pancreatic Cancer	Pancreatic Adenocarcinoma
C3L-03639	246	1	76	Male	NA	Other	Head	3.9	Not identified	26.03	Alcohol consumption equal to or less than 2 drinks per day for men and 1 drink or less per day for women	Lifelong non-smoker: Less than 100 cigarettes smoked in lifetime	Gastric Reflux Disease, reflux esophagitis, heartburn, GERD|jaundice|prostate hypertrophy|Benign brain tumor (as child)|appendectomy|bilateral knee replacement	No	Pancreatic Carcinoma	5;5;8	None identified	Present	13	0	pM0	pT2	pN0	Present	R0: No residual tumor	Stage IB	Matched	PAAD	Pancreatic Cancer	Pancreatic Adenocarcinoma
C3L-04072	225	1	55	Male	Black or African American	United States	Head	4.9	Present	13.99	Consumed alcohol in the past, but currently a non-drinker	Current smoker: Includes daily and non-daily smokers	hyperlipidemia	No	Pancreatic Carcinoma	0	Chronic pancreatitis	Present	27	6	pM0	pT3	pN2	Present	R0: No residual tumor	Stage III	Matched	PAAD	Pancreatic Cancer	Pancreatic Adenocarcinoma
C3L-04473	290	1	67	Female	NA	India	Head And Body	4	Not identified	23.59	Lifelong non-drinker	Lifelong non-smoker: Less than 100 cigarettes smoked in lifetime	rheumatoid arthritis|depression/anxiety|lymphedema|interstitial lung disease	No	Unknown	15	None identified	Present	18	12	pM0	pT2	pN2	Present	R1: Microscopic residual tumor	Stage III	Matched	PAAD	Pancreatic Cancer	Pancreatic Adenocarcinoma
C3L-04495	288	1	36	Female	NA	Canada	Body And Tail	4.8	Not identified	24.91	Alcohol consumption equal to or less than 2 drinks per day for men and 1 drink or less per day for women	Lifelong non-smoker: Less than 100 cigarettes smoked in lifetime	hypothyroidism	No	Pancreatic Carcinoma	15;25;8	None identified	Present	11	4	pM0	pT3	pN2	Present	R1: Microscopic residual tumor	Stage III	Matched	PAAD	Pancreatic Cancer	Pancreatic Adenocarcinoma
C3L-04848	196	1	71	Female	NA	Canada	Head	4.7	Not identified	30.12	Lifelong non-drinker	Lifelong non-smoker: Less than 100 cigarettes smoked in lifetime	jaundice|Hypertension|Premature ventricular contractions|hypothyroidism|Gastric Reflux Disease, reflux esophagitis, heartburn, GERD|anxiety	No	Unknown	0;0	None identified	Present	15	3	pM0	pT3	pN1	Present	R0: No residual tumor	Stage IIB	Matched	PAAD	Pancreatic Cancer	Pancreatic Adenocarcinoma
C3L-04853	279	1	85	Female	NA	Canada	Head	2.5	Not identified	19.89	Lifelong non-drinker	Lifelong non-smoker: Less than 100 cigarettes smoked in lifetime	Diabetes mellitus type II (NIDDM, adult onset diabetes)|Hypertension|rheumatic fever|Atrial Fibrilation|hernia, nos|Hysterectomy|jaundice|cataract removal insertion of lens|weight loss, abnormal|chronic pancreatitis	No	Pancreatic Carcinoma	24;52	Chronic pancreatitis	Present	3	0	pM0	pT2	pN0	Not identified	R0: No residual tumor	Stage IB	Matched	PAAD	Pancreatic Cancer	Pancreatic Adenocarcinoma
C3N-00512	1006	1	42	Male	NA	Poland	Head	3.8	Not identified	28	Alcohol consumption equal to or less than 2 drinks per day for men and 1 drink or less per day for women	Current smoker: Includes daily and non-daily smokers	chronic cholecystitis	Yes	Pancreatic Carcinoma	0;30	None identified	Present	26	10	pM0	pT2	pN2	Present	R1: Microscopic residual tumor	Stage III	Matched	PAAD	Pancreatic Cancer	Pancreatic Adenocarcinoma
C3N-00513	425	1	63	Male	NA	Poland	Head	3.5	Not identified	17	Alcohol consumption equal to or less than 2 drinks per day for men and 1 drink or less per day for women	Current smoker: Includes daily and non-daily smokers	Hypertension|chronic cholecystitis	No	Pancreatic Carcinoma	35;70	None identified	Present	17	2	pM0	pT2	pN1	Present	R1: Microscopic residual tumor	Stage IIB	Matched	PAAD	Pancreatic Cancer	Pancreatic Adenocarcinoma
C3N-00514	795	1	60	Male	NA	Poland	Head	4	Not identified	32	Alcohol consumption equal to or less than 2 drinks per day for men and 1 drink or less per day for women	Current smoker: Includes daily and non-daily smokers	Diabetes mellitus type II (NIDDM, adult onset diabetes)|hypothyroidism|Hypertension|Cerebrovascular Disease (stroke, TIA, embolism, aneurysm, other circulatory disorder affecting the brain)	Yes	Pancreatic Carcinoma	0;0	None identified	Not identified	20	5	pM0	pT2	pN2	Not identified	R0: No residual tumor	Stage III	Matched	PAAD	Pancreatic Cancer	Pancreatic Adenocarcinoma
C3N-00517	901	1	69	Female	NA	Poland	Head	4	Not identified	22	Alcohol consumption equal to or less than 2 drinks per day for men and 1 drink or less per day for women	Current reformed smoker within past 15 years	NA	Yes	Pancreatic Carcinoma	40;0	Chronic pancreatitis	Present	10	2	pM0	pT2	pN1	Present	R0: No residual tumor	Stage IIB	Matched	PAAD	Pancreatic Cancer	Pancreatic Adenocarcinoma
C3N-00518	469	1	69	Male	NA	Poland	Head	6	Not identified	26	Alcohol consumption equal to or less than 2 drinks per day for men and 1 drink or less per day for women	Lifelong non-smoker: Less than 100 cigarettes smoked in lifetime	Hypertension|Diabetes mellitus type II (NIDDM, adult onset diabetes)	No	Pancreatic Carcinoma	0	None identified	Present	2	0	pM0	pT3	pN0	Present	R1: Microscopic residual tumor	Stage IIA	Matched	PAAD	Pancreatic Cancer	Pancreatic Adenocarcinoma
C3N-01998	186	1	69	Male	NA	China	Head	2.5	Present	20.2	Alcohol consumption history not available	Current smoker: Includes daily and non-daily smokers	prophylactic vaccination|Diabetes mellitus type II (NIDDM, adult onset diabetes)|cholecystectomy	Yes	Unknown	58;15	None identified	Present	7	3	pMX	pT2	pN1	Present	R0: No residual tumor	Stage IIB	Matched	PAAD	Pancreatic Cancer	Pancreatic Adenocarcinoma
C3N-02295	371	1	56	Female	NA	Poland	Head	3.5	Not identified	28	Lifelong non-drinker	Current smoker: Includes daily and non-daily smokers	Hypertension|hypothyroidism|Diverticular Disease, diverticulitis	No	Pancreatic Carcinoma	15	None identified	Indeterminate	1	0	pMX	pT2	pN0	Indeterminate	RX: Presence of residual tumor cannot be assessed	Stage IB	Matched	PAAD	Pancreatic Cancer	Pancreatic Adenocarcinoma
C3N-02589	458	1	71	Male	NA	Poland	Head	2	Not identified	23	Lifelong non-drinker	Current reformed smoker, years unknown	Diabetes mellitus type II (NIDDM, adult onset diabetes)	Yes	Other: Prostate Carcinoma	10	None identified	Not identified	21	0	pM0	pT1c	pN0	Present	R1: Microscopic residual tumor	Stage IA	Matched	PAAD	Pancreatic Cancer	Pancreatic Adenocarcinoma
C3N-02592	294	1	63	Female	NA	Poland	Head	4.5	Not identified	33	Lifelong non-drinker	Lifelong non-smoker: Less than 100 cigarettes smoked in lifetime	Hysterectomy	No	Pancreatic Carcinoma	0	Chronic pancreatitis	Present	33	1	pM0	pT3	pN1	Present	R1: Microscopic residual tumor	Stage IIB	Matched	PAAD	Pancreatic Cancer	Pancreatic Adenocarcinoma
C3N-02768	430	1	46	Male	NA	China	Tail	3	Not identified	26.64	Lifelong non-drinker	Lifelong non-smoker: Less than 100 cigarettes smoked in lifetime	duodenal ulcer|Acute pancreatitis| chronic gastritis|prophylactic vaccination	No	Pancreatic Carcinoma	0;0	Acute pancreatitis	Not identified	24	2	pMX	pT2	pN1	Present	R0: No residual tumor	Stage IIB	Matched	PAAD	Pancreatic Cancer	Pancreatic Adenocarcinoma
C3N-03061	348	1	62	Female	NA	China	Body	3	Not identified	19.11	Lifelong non-drinker	Lifelong non-smoker: Less than 100 cigarettes smoked in lifetime	NA	Yes	Unknown	8;2	None identified	Not identified	8	1	pMX	pT2	pN1	Present	R0: No residual tumor	Stage IIB	Matched	PAAD	Pancreatic Cancer	Pancreatic Adenocarcinoma
C3N-03211	285	1	43	Male	NA	China	Head	4	Not identified	23.88	Lifelong non-drinker	Lifelong non-smoker: Less than 100 cigarettes smoked in lifetime	NA	Yes	Unknown	10;16	None identified	Not identified	17	4	pMX	pT2	pN2	Present	R0: No residual tumor	Stage III	Matched	PAAD	Pancreatic Cancer	Pancreatic Adenocarcinoma
C3N-03426	122	1	68	Female	NA	Poland	Head	5	Present	27.89	Alcohol consumption equal to or less than 2 drinks per day for men and 1 drink or less per day for women	Lifelong non-smoker: Less than 100 cigarettes smoked in lifetime	cholecystectomy|anemia|Hypertension	No	Pancreatic Carcinoma	0	Other : necrosis	Indeterminate	1	1	pM1	pT3	pN1	Indeterminate	R2: Macroscopic residual tumor	Stage IV	Matched	PAAD	Pancreatic Cancer	Pancreatic Adenocarcinoma
C3N-03780	20	1	69	Female	NA	Poland	Head	3	Not identified	30	Lifelong non-drinker	Lifelong non-smoker: Less than 100 cigarettes smoked in lifetime	hypothyroidism|Hypertension	Yes	Complication Due To Medical/Surgical Care	0	None identified	Not identified	2	0	pM0	pT2	pN0	Present	R1: Microscopic residual tumor	Stage IB	Matched	PAAD	Pancreatic Cancer	Pancreatic Adenocarcinoma
C3N-04119	305	1	54	Male	NA	China	Tail	3	Not identified	23.66	Lifelong non-drinker	Lifelong non-smoker: Less than 100 cigarettes smoked in lifetime	Hypertension|prophylactic vaccination	No	Pancreatic Carcinoma	3	None identified	Not identified	19	2	pMX	pT2	pN1	Present	R0: No residual tumor	Stage IIB	Matched	PAAD	Pancreatic Cancer	Pancreatic Adenocarcinoma
C3N-04282	303	1	75	Male	NA	Poland	Head	4	Present	16	Alcohol consumption equal to or less than 2 drinks per day for men and 1 drink or less per day for women	Current smoker: Includes daily and non-daily smokers	Chronic Lower Respiratory Disease	No	Pancreatic Carcinoma	0	Pancreatic intraepithelial neoplasia : Highest grade - PanIN-3	Present	9	2	pM1	pT2	pN1	Present	R1: Microscopic residual tumor	Stage IV	Matched	PAAD	Pancreatic Cancer	Pancreatic Adenocarcinoma
C3L-00598	422	1	61	Female	NA	Canada	Head	3	Present	16	Alcohol consumption more than 2 drinks per day for men and more than 1 drink per day for women	Current smoker: Includes daily and non-daily smokers	osteoporosis|Lower back abscess|ENT surgery - deviated nasal septum, tonsillectomy and uvulectomy|Carpal tunnel release, bilateral|jaundice	No	Pancreatic Carcinoma	0;0	Chronic pancreatitis	Present	32	13	pM0	pT2	pN2	Present	R0: No residual tumor	Stage III	Unmatched	PAAD	Pancreatic Cancer	Pancreatic Adenocarcinoma
C3L-00622	311	1	72	Male	NA	Canada	Head	3.5	Not identified	28.74	Alcohol consumption equal to or less than 2 drinks per day for men and 1 drink or less per day for women	Current reformed smoker, more than 15 years	Gastric Reflux Disease, reflux esophagitis, heartburn, GERD|Ischemic Heart Disease (coronary artery disease (CAD), coronary heart disease, ischemic cardiomyopathy)|jaundice|hyperlipidemia|Hypertension|hypothyroidism	No	Unknown	45;10	Chronic pancreatitis	Present	22	1	pM0	pT2	pN1	Present	R1: Microscopic residual tumor	Stage IIB	Unmatched	PAAD	Pancreatic Cancer	Pancreatic Adenocarcinoma
C3L-01662	344	1	60	Female	White	United States	Head	3	Not identified	28.13	Alcohol consumption equal to or less than 2 drinks per day for men and 1 drink or less per day for women	Lifelong non-smoker: Less than 100 cigarettes smoked in lifetime	cholecystectomy|Tonsillectomy (removal of tonsils)|Myomectomy|Familial Lymphoma & Leukemia, Breast & Prostate Cancers	No	Pancreatic Carcinoma	0	None identified	Present	17	10	pM0	pT2	pN2	Present	R1: Microscopic residual tumor	Stage III	Unmatched	PAAD	Pancreatic Cancer	Pancreatic Adenocarcinoma
C3L-01687	376	1	78	Female	NA	Other	Head	5	Not identified	31.05	Lifelong non-drinker	Lifelong non-smoker: Less than 100 cigarettes smoked in lifetime	heart disease|Thromboembolism|Hypertension|Depression|Osteoarthritis|allergies|Hysterectomy|cataracts|anemia|colonoscopy	No	Pancreatic Carcinoma	8;40;15	Pancreatic intraepithelial neoplasia : Highest grade - PanIN-3	Present	34	23	pM0	pT3	pN2	Present	R1: Microscopic residual tumor	Stage III	Unmatched	PAAD	Pancreatic Cancer	Pancreatic Adenocarcinoma
C3L-01689	594	1	62	Male	NA	Canada	Head	3.6	Not identified	28.08	Alcohol consumption equal to or less than 2 drinks per day for men and 1 drink or less per day for women	Current reformed smoker, more than 15 years	NA	No	Pancreatic Carcinoma	2;0	None identified	Present	16	2	pM0	pT2	pN1	Present	R1: Microscopic residual tumor	Stage IIB	Unmatched	PAAD	Pancreatic Cancer	Pancreatic Adenocarcinoma
C3L-01703	287	1	62	Male	NA	Canada	Body And Tail	6.5	Not identified	27.02	Alcohol consumption equal to or less than 2 drinks per day for men and 1 drink or less per day for women	Current reformed smoker, more than 15 years	hernia, nos|Benign Prostatic Hyperplasia	No	Unknown	0;0	Chronic pancreatitis	Present	6	0	pM0	pT3	pN0	Present	R0: No residual tumor	Stage IIA	Unmatched	PAAD	Pancreatic Cancer	Pancreatic Adenocarcinoma
C3L-02115	723	1	80	Male	NA	Canada	Head	3	Not identified	23.53	Consumed alcohol in the past, but currently a non-drinker	Current reformed smoker, more than 15 years	Bradycardia (pacemaker)|Hypertension|Gastric Reflux Disease, reflux esophagitis, heartburn, GERD|hypothyroidism|Tonsillectomy (removal of tonsils)|Gastric ulcers - vagotomy/pyloroplasty|Benign lung lesion|Knee replacement	No	Pancreatic Carcinoma	20;30	Other : IPMN	Present	14	11	pM0	pT2	pN2	Present	R1: Microscopic residual tumor	Stage III	Unmatched	PAAD	Pancreatic Cancer	Pancreatic Adenocarcinoma
C3L-02118	632	1	67	Female	NA	China	Head	2.5	Not identified	26.45	Lifelong non-drinker	Lifelong non-smoker: Less than 100 cigarettes smoked in lifetime	Diabetes mellitus type II (NIDDM, adult onset diabetes)|Hypertension|Osteopenia	No	Unknown	3;0	Chronic pancreatitis	Not identified	11	0	pM0	pT2	pN0	Present	R0: No residual tumor	Stage IB	Unmatched	PAAD	Pancreatic Cancer	Pancreatic Adenocarcinoma
C3L-02604	118	1	84	Female	White	United States	Tail	2.5	Not identified	24.22	Alcohol consumption equal to or less than 2 drinks per day for men and 1 drink or less per day for women	Current reformed smoker, more than 15 years	Acne rosacea|allergies|Hypertension|hypothyroidism|Diverticular Disease, diverticulitis|Neutropenia|Degenerative joint disease	No	Pancreatic Carcinoma	2	Other : atrophy	Not identified	9	2	pMX	pT2	pN1	Present	R0: No residual tumor	Stage IIB	Unmatched	PAAD	Pancreatic Cancer	Pancreatic Adenocarcinoma
C3L-02613	211	1	52	Female	NA	Canada	Head	6	Not identified	26.84	Alcohol consumption equal to or less than 2 drinks per day for men and 1 drink or less per day for women	Lifelong non-smoker: Less than 100 cigarettes smoked in lifetime	Hypertension|Reactive Airway Disease	No	Unknown	0;0	None identified	Present	13	2	pM0	pT3	pN1	Not identified	R1: Microscopic residual tumor	Stage IIB	Unmatched	PAAD	Pancreatic Cancer	Pancreatic Adenocarcinoma
C3L-02701	243	1	72	Male	NA	Bulgaria	Body And Tail	3	Present	28.06	Alcohol consumption equal to or less than 2 drinks per day for men and 1 drink or less per day for women	Lifelong non-smoker: Less than 100 cigarettes smoked in lifetime	Hypertension	No	Other: Heart Disorder	0	None identified	Not identified	NA	0	pMX	pT2	pNX	Not identified	RX: Presence of residual tumor cannot be assessed	NA	Unmatched	PAAD	Pancreatic Cancer	Pancreatic Adenocarcinoma
C3L-04080	20	1	70	Male	White	United States	Head	3.5	Not identified	28.63	Lifelong non-drinker	Lifelong non-smoker: Less than 100 cigarettes smoked in lifetime	Hypertension|Diabetes mellitus type II (NIDDM, adult onset diabetes)|CRD (Chronic Obstructive Pulmonary Syndrome (COPD) OR Chronic Lower Respiratory Disease (CLRD) (chronic bronchitis, emphysema))|hypercholesterolemia	No	Pancreatic Carcinoma	15;0	None identified	Present	19	1	pM0	pT2	pN1	Present	R0: No residual tumor	Stage IIB	Unmatched	PAAD	Pancreatic Cancer	Pancreatic Adenocarcinoma
C3N-00302	323	1	58	Male	NA	Poland	Head	4	Not identified	28	Lifelong non-drinker	Lifelong non-smoker: Less than 100 cigarettes smoked in lifetime	appendectomy	No	Pancreatic Carcinoma	0	None identified	Present	14	9	pM1	pT2	pN2	Present	R1: Microscopic residual tumor	Stage IV	Unmatched	PAAD	Pancreatic Cancer	Pancreatic Adenocarcinoma
C3N-00303	599	1	65	Male	NA	Poland	Head	5	Not identified	25	Lifelong non-drinker	Current smoker: Includes daily and non-daily smokers	current tobacco smoker|Diabetes mellitus type II (NIDDM, adult onset diabetes)|Hypertension|spine surgery procedure|weight loss, abnormal	No	Pancreatic Carcinoma	0	None identified	Not identified	20	4	pM0	pT3	pN2	Not identified	R0: No residual tumor	Stage III	Unmatched	PAAD	Pancreatic Cancer	Pancreatic Adenocarcinoma
C3N-00511	1001	1	45	Female	NA	Poland	Head	3.5	Not identified	25	Lifelong non-drinker	Lifelong non-smoker: Less than 100 cigarettes smoked in lifetime	cholecystitis	Yes	Pancreatic Carcinoma	0	None identified	Not identified	9	2	pM0	pT2	pN1	Present	R1: Microscopic residual tumor	Stage IIB	Unmatched	PAAD	Pancreatic Cancer	Pancreatic Adenocarcinoma
C3N-01165	240	1	63	Female	NA	Poland	Head	2.5	Not identified	23	Lifelong non-drinker	Lifelong non-smoker: Less than 100 cigarettes smoked in lifetime	jaundice	No	Pancreatic Carcinoma	0;35	None identified	Not identified	25	4	pM0	pT2	pN2	Not identified	R0: No residual tumor	Stage III	Unmatched	PAAD	Pancreatic Cancer	Pancreatic Adenocarcinoma
C3N-01168	460	1	60	Female	NA	Poland	Head	4.5	Not identified	20	Lifelong non-drinker	Lifelong non-smoker: Less than 100 cigarettes smoked in lifetime	anemia|Gastrointestinal (gi) bleed|weight loss, abnormal	No	Pancreatic Carcinoma	1	None identified	Present	10	3	pM0	pT3	pN1	Present	R0: No residual tumor	Stage IIB	Unmatched	PAAD	Pancreatic Cancer	Pancreatic Adenocarcinoma
C3N-01375	142	1	70	Female	NA	Poland	Head	3.5	Present	22	Lifelong non-drinker	Lifelong non-smoker: Less than 100 cigarettes smoked in lifetime	Asthma|hypothyroidism	No	Unknown	0;10	Pancreatic intraepithelial neoplasia : Highest grade - PanIN-3	Present	43	2	pM0	pT2	pN1	Present	R1: Microscopic residual tumor	Stage IIB	Unmatched	PAAD	Pancreatic Cancer	Pancreatic Adenocarcinoma
C3N-01380	400	1	65	Male	NA	Poland	Head	3	Present	25	Alcohol consumption equal to or less than 2 drinks per day for men and 1 drink or less per day for women	Current reformed smoker, more than 15 years	cardiac surgery|Hypertension|Heart attack, acute myocardial infarction, acute coronary syndrome|Prostatic hypertrophy	No	Pancreatic Carcinoma	3;20	Pancreatic intraepithelial neoplasia : Highest grade - PanIN-3	Present	16	4	pM1	pT2	pN2	Present	RX: Presence of residual tumor cannot be assessed	Stage IV	Unmatched	PAAD	Pancreatic Cancer	Pancreatic Adenocarcinoma
C3N-01381	454	1	43	Female	NA	Poland	Head	2	Not identified	21.14	Lifelong non-drinker	Current smoker: Includes daily and non-daily smokers	jaundice	Yes	Pancreatic Carcinoma	2;20	None identified	Present	17	2	pM0	pT1c	pN1	Present	R0: No residual tumor	Stage IIB	Unmatched	PAAD	Pancreatic Cancer	Pancreatic Adenocarcinoma
C3N-01382	734	1	74	Female	NA	Poland	Head	2.5	Not identified	30	Lifelong non-drinker	Lifelong non-smoker: Less than 100 cigarettes smoked in lifetime	Arthritis|jaundice	Yes	Pancreatic Carcinoma	20	Other : PanIN	Present	37	4	pM0	pT2	pN2	Present	R0: No residual tumor	Stage III	Unmatched	PAAD	Pancreatic Cancer	Pancreatic Adenocarcinoma
C3N-01388	810	1	53	Female	NA	Poland	Head	3.5	Present	18	Alcohol consumption equal to or less than 2 drinks per day for men and 1 drink or less per day for women	Lifelong non-smoker: Less than 100 cigarettes smoked in lifetime	chest pain|Diabetes mellitus type II (NIDDM, adult onset diabetes)|squint surgery	Yes	Pancreatic Carcinoma	0	Pancreatic intraepithelial neoplasia : Highest grade - PanIN-3	Present	46	6	pM0	pT2	pN2	Present	R1: Microscopic residual tumor	Stage III	Unmatched	PAAD	Pancreatic Cancer	Pancreatic Adenocarcinoma
C3N-01714	435	1	63	Male	NA	Poland	Head	3	Not identified	24	Lifelong non-drinker	Lifelong non-smoker: Less than 100 cigarettes smoked in lifetime	Hypertension	No	Pancreatic Carcinoma	0	Other : Balser's necrosis.	Present	36	16	pM0	pT2	pN2	Present	RX: Presence of residual tumor cannot be assessed	Stage III	Unmatched	PAAD	Pancreatic Cancer	Pancreatic Adenocarcinoma
C3N-01715	108	1	61	Female	NA	Poland	Head	7	Not identified	27	Lifelong non-drinker	Lifelong non-smoker: Less than 100 cigarettes smoked in lifetime	Diabetes mellitus type II (NIDDM, adult onset diabetes)|Hypertension	No	Pancreatic Carcinoma	0	None identified	Indeterminate	0	0	pMX	pT3	pNX	Indeterminate	RX: Presence of residual tumor cannot be assessed	NA	Unmatched	PAAD	Pancreatic Cancer	Pancreatic Adenocarcinoma
C3N-01716	335	1	50	Male	NA	Poland	Head	2.5	Not identified	28	Lifelong non-drinker	Lifelong non-smoker: Less than 100 cigarettes smoked in lifetime	Atrial Fibrilation|jaundice|hip replacement surgery	No	Pancreatic Carcinoma	15	Pancreatic intraepithelial neoplasia : Highest grade - PanIN-3	Present	35	17	pM1	pT4	pN2	Present	R1: Microscopic residual tumor	Stage IV	Unmatched	PAAD	Pancreatic Cancer	Pancreatic Adenocarcinoma
C3N-02579	358	1	51	Female	NA	China	Head	0.5	Not identified	22.6	Lifelong non-drinker	Lifelong non-smoker: Less than 100 cigarettes smoked in lifetime	Diabetes mellitus type II (NIDDM, adult onset diabetes)|chronic pancreatitis	Yes	Unknown	0	Chronic pancreatitis	Not identified	9	0	pMX	pT1a	pN0	Not identified	R0: No residual tumor	Stage IA	Unmatched	PAAD	Pancreatic Cancer	Pancreatic Adenocarcinoma
C3N-02971	70	1	78	Female	White	Iraq	Tail	5.6	Not identified	29.88	Lifelong non-drinker	Lifelong non-smoker: Less than 100 cigarettes smoked in lifetime	CRD (Chronic Obstructive Pulmonary Syndrome (COPD) OR Chronic Lower Respiratory Disease (CLRD) (chronic bronchitis, emphysema))|Asthma|Hypertension|TIA|Gastric Reflux Disease, reflux esophagitis, heartburn, GERD|Diabetes mellitus type II (NIDDM, adult onset diabetes)|Arthritis|pulmonary emboli	No	Pancreatic Carcinoma	0	None identified	Present	11	0	pMX	pT3	pN0	Present	RX: Presence of residual tumor cannot be assessed	Stage IIA	Unmatched	PAAD	Pancreatic Cancer	Pancreatic Adenocarcinoma
C3N-02998	122	1	64	Female	NA	Poland	Head	5	Not identified	28	Lifelong non-drinker	Lifelong non-smoker: Less than 100 cigarettes smoked in lifetime	hypothyroidism|cholecystectomy	Yes	Pancreatic Carcinoma	0	Pancreatic intraepithelial neoplasia : Highest grade - PanIN-3	Present	19	13	pM0	pT3	pN2	Present	R1: Microscopic residual tumor	Stage III	Unmatched	PAAD	Pancreatic Cancer	Pancreatic Adenocarcinoma
C3N-03000	122	1	57	Male	NA	Poland	Head	5.5	Not identified	27	Lifelong non-drinker	Lifelong non-smoker: Less than 100 cigarettes smoked in lifetime	weight loss, abnormal	Yes	Pancreatic Carcinoma	0	None identified	Present	17	5	pM1	pT3	pN2	Present	R1: Microscopic residual tumor	Stage IV	Unmatched	PAAD	Pancreatic Cancer	Pancreatic Adenocarcinoma
C3N-03007	58	1	59	Male	NA	Poland	Head	2.8	Not identified	22	Alcohol consumption equal to or less than 2 drinks per day for men and 1 drink or less per day for women	Smoking history not available	Hypertension|cholecystectomy|Ischemic Heart Disease (coronary artery disease (CAD), coronary heart disease, ischemic cardiomyopathy)|pneumoconiosis|psoriasis|Diabetes mellitus type II (NIDDM, adult onset diabetes)	Yes	Other : Mof- Multiple Organ Failure	0	Pancreatic intraepithelial neoplasia : Highest grade - PanIN-3	Present	47	12	pM0	pT2	pN2	Present	R1: Microscopic residual tumor	Stage III	Unmatched	PAAD	Pancreatic Cancer	Pancreatic Adenocarcinoma
C3N-03190	398	1	31	Male	NA	China	Body	3	Not identified	19.36	Lifelong non-drinker	Lifelong non-smoker: Less than 100 cigarettes smoked in lifetime	NA	Yes	Unknown	35;60	None identified	Present	10	1	pM0	pT2	pN1	Present	R0: No residual tumor	Stage IIB	Unmatched	PAAD	Pancreatic Cancer	Pancreatic Adenocarcinoma
C3N-03428	285	1	63	Male	NA	Poland	Head	4	Not identified	23	Alcohol consumption equal to or less than 2 drinks per day for men and 1 drink or less per day for women	Lifelong non-smoker: Less than 100 cigarettes smoked in lifetime	Diabetes mellitus type II (NIDDM, adult onset diabetes)|cholecystectomy|cholecystolithiasis	No	Pancreatic Carcinoma	0;0	None identified	Present	0	0	pM1	pT2	pNX	Present	R2: Macroscopic residual tumor	Stage IV	Unmatched	PAAD	Pancreatic Cancer	Pancreatic Adenocarcinoma
C3N-03430	39	1	54	Female	NA	Poland	Head	5	Not identified	18	Lifelong non-drinker	Current smoker: Includes daily and non-daily smokers	NA	Yes	Pancreatic Carcinoma	0	None identified	Present	0	0	pMX	pT3	pNX	Present	R2: Macroscopic residual tumor	Stage IV	Unmatched	PAAD	Pancreatic Cancer	Pancreatic Adenocarcinoma
C3N-03439	457	1	56	Female	NA	Poland	Head	1.7	Not identified	17	Lifelong non-drinker	Lifelong non-smoker: Less than 100 cigarettes smoked in lifetime	NA	No	Pancreatic Carcinoma	1	Other : IPMN	Present	12	1	pM0	pT1c	pN1	Not identified	R0: No residual tumor	Stage IIB	Unmatched	PAAD	Pancreatic Cancer	Pancreatic Adenocarcinoma
C3N-03666	701	1	63	Male	NA	Poland	Head	3.5	Not identified	26	Lifelong non-drinker	Lifelong non-smoker: Less than 100 cigarettes smoked in lifetime	Diabetes mellitus type II (NIDDM, adult onset diabetes)|Hypertension	Yes	Pancreatic Carcinoma	0	Chronic pancreatitis	Present	23	2	pM0	pT2	pN1	Present	R1: Microscopic residual tumor	Stage IIB	Unmatched	PAAD	Pancreatic Cancer	Pancreatic Adenocarcinoma
C3N-04126	348	1	42	Male	NA	China	Head	3.5	Not identified	24.38	Lifelong non-drinker	Lifelong non-smoker: Less than 100 cigarettes smoked in lifetime	prophylactic vaccination|Hypertension|Diabetes mellitus type II (NIDDM, adult onset diabetes)	No	Pancreatic Carcinoma	0;0	None identified	Present	32	12	pM0	pT2	pN2	Present	R0: No residual tumor	Stage III	Unmatched	PAAD	Pancreatic Cancer	Pancreatic Adenocarcinoma
C3N-04283	1	1	66	Female	NA	Poland	Head And Body	7	Present	19	Lifelong non-drinker	Lifelong non-smoker: Less than 100 cigarettes smoked in lifetime	Hypertension|Caesarean delivery (c-section)	Yes	Complication Due To Medical/Surgical Care	15	Pancreatic intraepithelial neoplasia : Highest grade - PanIN-2	Present	17	8	pM0	pT3	pN2	Present	R2: Macroscopic residual tumor	Stage III	Unmatched	PAAD	Pancreatic Cancer	Pancreatic Adenocarcinoma
C3N-04284	8	1	80	Female	NA	Poland	Head	3	Not identified	23	Lifelong non-drinker	Lifelong non-smoker: Less than 100 cigarettes smoked in lifetime	Atrial Fibrilation|Hypertension|Hysterectomy	Yes	Complication Due To Medical/Surgical Care	0	None identified	Present	8	8	pM0	pT2	pN2	Present	R0: No residual tumor	Stage III	Unmatched	PAAD	Pancreatic Cancer	Pancreatic Adenocarcinoma

## Sheet: summary of basic information
Source	Name	Tissue source	Sample type	N (samples)
				Cancer	Normal
Human	TCGA-PAAD	PAAD	Tumor and normal	177*	4
Human	GSE57395	PAAD	Tumor	63	0
Human	CPTAC	PAAD	Tumor	135	0
Human	GSE141017	PAAD	Tumor (single cell)	1	0
Human	GSE15471,	PAAD	Tumor and normal	39	39
Human	GSE28735	PAAD	Tumor and normal	45	45
Human	GSE62452	PAAD	Tumor and normal	65	65
* One cancer sample was retrieved after chemotherapy.
